# Supplementary material for: Endocrine, Metabolic, and Skeletal Muscle Proteomic Responses During Energy Deficit With Concomitant Aerobic Exercise in Humans
Source: FASEB J. 2025 Nov 3;39(21):e71163. doi: 10.1096/fj.202502384RR (PMC12582342; doi:10.1096/fj.202502384RR)
Supplement: Supplementary file 2 — Table S1: Nutritional intake. [file FSB2-39-e71163-s005.xlsx]

## Sheet: ST1
Supplementary Table 1 Nutritional intake
	EB (days 0 to 5)	ED (days 5 to 10)	p value
Energy Intake [kcal/day]	3502 (382)	1232 (134)	<0.001
Energy Intake [kcal/kg FFM/day]	54 (0)	19 (0)	<0.001
Energy Intake [% EB]	100	35.1799
Energy availability [kcal/kg FFM/day]	45	10	<0.001
Energy availability [% EB]	100	22.2222
Carbohydrate Intake [g/kg/day]	6.7 (0.3)	2.4 (0.1)	<0.001
Fat Intake [g/kg/day]	1.0 (0.0)	0.3 (0.0)	<0.001
Protein Intake [g/kg/day]	2.2 (0.1)	0.8 (0.0)	<0.001
Carbohydrate Intake [g/day]	526 (58)	186 (21)	<0.001
Fat Intake [g/day]	78 (8)	27 (3)	<0.001
Protein Intake [g/day]	174 (19)	61.2 (2)	<0.001
Carbohydrate Intake [% E]	60	60
Fat Intake [% E]	20	20
Protein Intake [% E]	20	20
Characteristics are given as mean (standard deviation) for continuous parameters and percentage otherwise.
