# Supplementary material for: Endocrine, Metabolic, and Skeletal Muscle Proteomic Responses During Energy Deficit With Concomitant Aerobic Exercise in Humans
Source: FASEB J. 2025 Nov 3;39(21):e71163. doi: 10.1096/fj.202502384RR (PMC12582342; doi:10.1096/fj.202502384RR)
Supplement: Supplementary file 3 — Table S2: Statistical output of within‐subject one‐way ANOVA in protein abundance and 108 statistically significant proteins with cluster and membership value—related to Figure 2. [file FSB2-39-e71163-s001.xlsx]

## Sheet: ST2
Supplementary Table 2 Statistical output of within-subject one-way ANOVA in protein abundance and 108 statistically significant proteins with cluster and membership value- related to Figure 2
accession	gene.name	description	Day-5	Day0	Day5	Day10	p.val	p.Adj	q.val	cluster	Membership.val
TXND5	TXNDC5	Thioredoxin domain-containing protein 5	0.0332573	0.0331139	0.0553537	0.0330123	0.000545557	0.468034	0.287539	2	0.800279
SMTL1	SMTNL1	Smoothelin-like protein 1	2.83721	3.07496	2.1452	2.36352	0.000868833	0.468034	0.287539	3	0.509653
VIME	VIM	Vimentin	5.21022	5.61436	9.29761	5.34218	0.00156225	0.468034	0.287539	2	0.830748
PLIN5	PLIN5	Perilipin-5	0.255204	0.244115	0.215738	0.3235	0.00184799	0.468034	0.287539	1	0.679529
ANXA2	ANXA2	Annexin A2	5.32142	5.22153	7.98531	5.53834	0.00214255	0.468034	0.287539	2	0.767566
CD99	CD99	CD99 antigen	0.0276857	0.0272926	0.0482392	0.0259821	0.00221363	0.468034	0.287539	2	0.772227
FAHD1	FAHD1	Acylpyruvase FAHD1, mitochondrial	0.116531	0.123743	0.11635	0.151446	0.00297005	0.468034	0.287539	1	0.731738
ECHD3	ECHDC3	Enoyl-CoA hydratase domain-containing protein 3, mitochondrial	0.248528	0.217737	0.201701	0.282108	0.00354025	0.468034	0.287539	1	0.544125
CLIC1	CLIC1	Chloride intracellular channel protein 1	0.263456	0.268982	0.390792	0.313633	0.00420741	0.468034	0.287539	2	0.61605
STX7	STX7	Syntaxin-7	0.337572	0.399377	0.50964	0.401505	0.00444961	0.468034	0.287539	2	0.631938
ZA2G	AZGP1	Zinc-alpha-2-glycoprotein	0.29759	0.302566	0.501578	0.356101	0.00457803	0.468034	0.287539	2	0.675361
MPCP	SLC25A3	Phosphate carrier protein, mitochondrial	21.7621	21.275	18.1127	24.6041	0.00483116	0.468034	0.287539	1	0.551057
TKT	TKT	Transketolase	0.140189	0.173268	0.274932	0.156281	0.00501478	0.468034	0.287539	2	0.760037
EMX2	EMX2	Homeobox protein EMX2	0.498123	0.396745	0.214036	0.416113	0.0051447	0.468034	0.287539	3	0.496822
FINC	FN1	Fibronectin	0.5531	0.515178	1.2069	0.734741	0.0052541	0.468034	0.287539	2	0.649698
TIM13	TIMM13	Mitochondrial import inner membrane translocase subunit Tim13	0.415953	0.44095	0.414296	0.550686	0.00561415	0.468034	0.287539	1	0.739023
CO1A2	COL1A2	Collagen alpha-2(I) chain	7.46507	10.1404	15.6702	7.10693	0.00565644	0.468034	0.287539	2	0.660914
FAH2A	FAHD2A	Fumarylacetoacetate hydrolase domain-containing protein 2A	0.0524611	0.0604284	0.0525539	0.075513	0.00573493	0.468034	0.287539	1	0.673426
ANXA1	ANXA1	Annexin A1	0.234537	0.288387	0.474661	0.257889	0.00690112	0.483726	0.297179	2	0.773696
MAAI	GSTZ1	Maleylacetoacetate isomerase	0.358526	0.351168	0.337955	0.421165	0.0069198	0.483726	0.297179	1	0.734427
ECHM	ECHS1	Enoyl-CoA hydratase, mitochondrial	7.17863	6.95111	6.28824	7.86955	0.00701202	0.483726	0.297179	1	0.559582
CO6A3	COL6A3	Collagen alpha-3(VI) chain	5.42179	5.77061	8.46867	6.08952	0.00733463	0.483726	0.297179	2	0.754864
SPRE	SPR	Sepiapterin reductase	0.338802	0.336631	0.295444	0.404429	0.0078861	0.483726	0.297179	1	0.651143
TRAP1	TRAP1	Heat shock protein 75 kDa, mitochondrial	0.317057	0.305965	0.319088	0.376123	0.00812072	0.483726	0.297179	1	0.610598
ARF1	ARF1	ADP-ribosylation factor 1	0.708333	0.674228	0.75961	0.629273	0.00823223	0.483726	0.297179	2	0.495329
CUTC	CUTC	Copper homeostasis protein cutC homolog	0.382186	0.287751	0.190929	0.317502	0.00926227	0.498636	0.306339	3	0.502446
MYLK2	MYLK2	Myosin light chain kinase 2, skeletal/cardiac muscle	2.56852	2.44039	2.00791	1.97941	0.00930618	0.498636	0.306339	3	0.597804
FLNA	FLNA	Filamin-A	0.676939	0.651077	0.962799	0.671916	0.00950429	0.498636	0.306339	2	0.755289
PRELP	PRELP	Prolargin	0.77676	0.88269	1.34812	0.645537	0.0105085	0.532311	0.327028	2	0.653163
CX7A2	COX7A2	Cytochrome c oxidase subunit 7A2, mitochondrial	1.27249	1.18267	1.34153	1.48324	0.0108964	0.533562	0.327797	1	0.471169
KAD2	AK2	Adenylate kinase 2, mitochondrial	2.58653	2.70874	3.08666	3.13225	0.0112836	0.534698	0.328495	2	0.387338
5NT1A	NT5C1A	Cytosolic 5'-nucleotidase 1A	0.505343	0.53462	0.443723	0.395444	0.0122522	0.552576	0.339478	3	0.491306
PGES2	PTGES2	Prostaglandin E synthase 2	1.08487	0.986994	0.93807	1.10599	0.0124132	0.552576	0.339478	1	0.439634
MFAP5	MFAP5	Microfibrillar-associated protein 5	0.156254	0.164353	0.338116	0.157079	0.0149624	0.603104	0.37052	2	0.821193
AOFB	MAOB	Amine oxidase [flavin-containing] B	1.12792	1.21839	1.14069	1.51316	0.0162396	0.603104	0.37052	1	0.710795
PGS2	DCN	Decorin	6.6969	8.24062	12.4756	5.32626	0.0163281	0.603104	0.37052	2	0.622071
NDUC2	NDUFC2	NADH dehydrogenase [ubiquinone] 1 subunit C2	0.923513	1.00312	1.06643	1.28557	0.0166719	0.603104	0.37052	1	0.539184
ADT1	SLC25A4	ADP/ATP translocase 1	53.5652	53.0921	50.3518	60.5486	0.0181604	0.603104	0.37052	1	0.714809
TTHY	TTR	Transthyretin	11.5496	11.73	14.2093	8.94402	0.0197445	0.603104	0.37052	2	0.509574
UBQL2	UBQLN2	Ubiquilin-2	0.0420747	0.0292015	0.0323944	0.026687	0.0199478	0.603104	0.37052	3	0.502314
TBC17	TBC1D17	TBC1 domain family member 17	0.301357	0.158652	0.151852	0.170593	0.0203392	0.603104	0.37052	3	0.548401
HDHD5	HDHD5	Haloacid dehalogenase-like hydrolase domain-containing 5	0.263063	0.299488	0.306069	0.348935	0.0204901	0.603104	0.37052	1	0.496628
HSPB3	HSPB3	Heat shock protein beta-3	0.855039	0.682649	0.651306	0.753474	0.0205366	0.603104	0.37052	3	0.494434
VTNC	VTN	Vitronectin	0.882361	0.73933	1.04397	0.763878	0.0207865	0.603104	0.37052	2	0.541999
H4	H4C1	Histone H4	20.0973	20.2119	26.8847	23.3293	0.021274	0.603104	0.37052	2	0.568615
CRYAB	CRYAB	Alpha-crystallin B chain	62.6714	60.7266	50.789	56.2389	0.0216376	0.603104	0.37052	3	0.567924
MYL6	MYL6	Myosin light polypeptide 6	0.351828	0.41241	0.56178	0.461998	0.0218333	0.603104	0.37052	2	0.56884
PFD2	PFDN2	Prefoldin subunit 2	0.198099	0.220091	0.260497	0.290142	0.0220785	0.603104	0.37052	1	0.435426
NDRG2	NDRG2	Protein NDRG2	8.34541	6.58571	5.73791	5.6468	0.0225074	0.603104	0.37052	3	0.62239
ACTB	ACTB	Actin, cytoplasmic 1	9.8944	9.77946	16.7831	13.6668	0.0228687	0.603104	0.37052	2	0.532462
TAGL2	TAGLN2	Transgelin-2	0.395142	0.472607	0.55672	0.399187	0.0231852	0.603104	0.37052	2	0.599789
D39U1	SDR39U1	Epimerase family protein SDR39U1	0.138218	0.140162	0.0974566	0.146001	0.0235248	0.603104	0.37052	1	0.409612
HSPB1	HSPB1	Heat shock protein beta-1	80.1494	81.7623	68.2475	66.0444	0.0237895	0.603104	0.37052	3	0.535774
SSBP	SSBP1	Single-stranded DNA-binding protein, mitochondrial	0.672534	0.647881	0.642071	0.777802	0.024707	0.603104	0.37052	1	0.685541
LACTB	LACTB	Serine beta-lactamase-like protein LACTB, mitochondrial	0.495595	0.603722	0.699832	0.711217	0.0248079	0.603104	0.37052	2	0.390138
PSA1	PSMA1	Proteasome subunit alpha type-1	1.98555	1.24103	1.29467	1.21918	0.0249539	0.603104	0.37052	3	0.53832
RACK1	RACK1	Receptor of activated protein C kinase 1	0.779305	0.749953	1.215	0.987462	0.024973	0.603104	0.37052	2	0.552095
SSDH	ALDH5A1	Succinate-semialdehyde dehydrogenase, mitochondrial	1.02171	1.06653	0.978885	1.2106	0.0252067	0.603104	0.37052	1	0.712718
STAC3	STAC3	SH3 and cysteine-rich domain-containing protein 3	0.541796	0.425238	0.365294	0.43866	0.0252416	0.603104	0.37052	3	0.561893
PPIA	PPIA	Peptidyl-prolyl cis-trans isomerase A	6.42221	6.93064	7.72984	6.52418	0.0254236	0.603104	0.37052	2	0.65571
BPNT1	BPNT1	3'(2'),5'-bisphosphate nucleotidase 1	0.0897955	0.120094	0.112408	0.126636	0.0269465	0.603104	0.37052	1	0.430572
CACP	CRAT	Carnitine O-acetyltransferase	2.61059	2.66253	2.55794	3.26824	0.0270477	0.603104	0.37052	1	0.767731
IGD	Immunoglobulin delta heavy chain OS=Homo sapiens OX=9606	Immunoglobulin delta heavy chain	0.0186771	0.0215109	0.0657856	0.0441197	0.0270606	0.603104	0.37052	2	0.546409
S29A1	SLC29A1	Equilibrative nucleoside transporter 1	0.0166723	0.0226149	0.0271389	0.021288	0.0274284	0.603104	0.37052	2	0.546498
PYGM	PYGM	Glycogen phosphorylase, muscle form	199.187	183.845	177.318	166.603	0.02747	0.603104	0.37052	3	0.565806
GAL3A	GATD3A	Glutamine amidotransferase-like class 1 domain-containing protein 3A, mitochondrial	8.65742	7.88549	7.51561	9.66611	0.027882	0.603104	0.37052	1	0.565234
CO6A1	COL6A1	Collagen alpha-1(VI) chain	3.08701	3.61113	6.3996	2.76527	0.0283107	0.603104	0.37052	2	0.727254
ECHA	HADHA	Trifunctional enzyme subunit alpha, mitochondrial	15.8546	15.3495	14.0241	16.9008	0.0286426	0.603104	0.37052	1	0.52268
CAP2	CAP2	Adenylyl cyclase-associated protein 2	3.91245	3.93262	3.15144	3.5474	0.0289282	0.603104	0.37052	3	0.530684
S10AA	S100A10	Protein S100-A10	0.178959	0.213215	0.29158	0.186307	0.0292958	0.603104	0.37052	2	0.707352
CUL4A	CUL4A	Cullin-4A	0.0699169	0.0451308	0.0430349	0.0549164	0.0300943	0.603104	0.37052	3	0.494114
ROA3	HNRNPA3	Heterogeneous nuclear ribonucleoprotein A3	0.033628	0.0319727	0.0497433	0.0301474	0.0301077	0.603104	0.37052	2	0.706678
DECR	DECR1	2,4-dienoyl-CoA reductase [(3E)-enoyl-CoA-producing], mitochondrial	6.76709	6.97439	7.5374	8.44681	0.0301548	0.603104	0.37052	1	0.504506
MYOZ3	MYOZ3	Myozenin-3	2.36148	2.32917	3.36588	2.36918	0.0318016	0.603104	0.37052	2	0.788461
ECH1	ECH1	Delta(3,5)-Delta(2,4)-dienoyl-CoA isomerase, mitochondrial	4.97079	5.19132	4.746	6.10066	0.0318863	0.603104	0.37052	1	0.742765
PDIA3	PDIA3	Protein disulfide-isomerase A3	0.266996	0.295868	0.377116	0.277822	0.0321461	0.603104	0.37052	2	0.745073
NDUA4	NDUFA4	Cytochrome c oxidase subunit NDUFA4	21.0735	21.2174	23.0994	24.2931	0.0328256	0.603104	0.37052	1	0.440164
QOR	CRYZ	Quinone oxidoreductase	1.60516	1.78786	1.43458	1.94191	0.0333648	0.603104	0.37052	1	0.543752
ACTN3	ACTN3	Alpha-actinin-3	53.0079	43.9613	63.7601	44.9182	0.033372	0.603104	0.37052	2	0.54519
HSPB2	HSPB2	Heat shock protein beta-2	3.49247	2.81882	3.00994	3.03756	0.0343605	0.603104	0.37052	3	0.467373
CATD	CTSD	Cathepsin D	1.01757	0.840686	1.20072	1.05536	0.0344164	0.603104	0.37052	2	0.474027
S10A4	S100A4	Protein S100-A4	2.10374	1.82978	2.56021	1.67938	0.0349865	0.603104	0.37052	2	0.545865
CANB1	PPP3R1	Calcineurin subunit B type 1	0.265978	0.265794	0.254211	0.204846	0.0351557	0.603104	0.37052	3	0.444371
SYVC	VARS1	Valine--tRNA ligase	0.226872	0.186973	0.229658	0.140885	0.0359679	0.603104	0.37052	2	0.390734
SPEG	SPEG	Striated muscle preferentially expressed protein kinase	0.150939	0.177391	0.0920946	0.125349	0.036001	0.603104	0.37052	3	0.481548
CDC27	CDC27	Cell division cycle protein 27 homolog	0.355014	0.340375	0.272092	0.252422	0.0361645	0.603104	0.37052	3	0.570678
S27A1	SLC27A1	Long-chain fatty acid transport protein 1	0.0265944	0.0509344	0.0520117	0.0606041	0.0363984	0.603104	0.37052	1	0.410222
HXK2	HK2	Hexokinase-2	0.00158244	0.00163478	0.00214909	0.0030749	0.0364264	0.603104	0.37052	1	0.524887
ACADV	ACADVL	Very long-chain specific acyl-CoA dehydrogenase, mitochondrial	14.2833	14.7128	12.7054	16.2787	0.0365393	0.603104	0.37052	1	0.576296
COX7R	COX7A2L	Cytochrome c oxidase subunit 7A-related protein, mitochondrial	0.180723	0.17575	0.129693	0.230585	0.0377532	0.60881	0.374026	1	0.58142
TRI58	TRIM58	E3 ubiquitin-protein ligase TRIM58	3.7143	6.26511	3.15875	3.93401	0.038095	0.60881	0.374026	3	0.393527
APOA4	APOA4	Apolipoprotein A-IV	1.06421	1.18152	1.19264	0.702676	0.0382465	0.60881	0.374026	2	0.395694
PPIF	PPIF	Peptidyl-prolyl cis-trans isomerase F, mitochondrial	0.608136	0.604843	0.629606	0.737789	0.0385428	0.60881	0.374026	1	0.606647
IMA3	KPNA4	Importin subunit alpha-3	0.498882	0.419599	0.417083	0.426552	0.0393657	0.615194	0.377948	3	0.545819
RAB1B	RAB1B	Ras-related protein Rab-1B	1.70946	1.60048	1.68121	1.4802	0.0403388	0.623765	0.383213	3	0.410951
DRA	HLA-DRA	HLA class II histocompatibility antigen, DR alpha chain	0.14712	0.152423	0.241704	0.188493	0.0412177	0.626465	0.384872	2	0.595193
KCC2G	CAMK2G	Calcium/calmodulin-dependent protein kinase type II subunit gamma	0.630506	0.67019	0.538869	0.61255	0.0413663	0.626465	0.384872	3	0.456207
NID1	NID1	Nidogen-1	0.794684	0.799158	1.02905	0.781263	0.0424527	0.631377	0.38789	2	0.789861
THIM	ACAA2	3-ketoacyl-CoA thiolase, mitochondrial	3.1235	3.35075	3.06617	3.83527	0.0425502	0.631377	0.38789	1	0.690187
CH60	HSPD1	60 kDa heat shock protein, mitochondrial	5.14454	5.3974	5.11194	6.01418	0.0434584	0.638404	0.392207	1	0.704388
DDAH2	DDAH2	N(G),N(G)-dimethylarginine dimethylaminohydrolase 2	0.0987125	0.106158	0.137394	0.119062	0.0445481	0.647932	0.398061	2	0.56665
ADIRF	ADIRF	Adipogenesis regulatory factor	0.164975	0.199812	0.298976	0.168473	0.045549	0.655995	0.403014	2	0.726232
ENPL	HSP90B1	Endoplasmin	0.750262	0.697934	0.788095	0.672982	0.0473117	0.67127	0.412398	2	0.476105
PPLA	PLN	Cardiac phospholamban	18.1515	15.5468	14.1041	17.1436	0.048847	0.67127	0.412398	3	0.453749
TXLNB	TXLNB	Beta-taxilin	0.420129	0.397515	0.340958	0.297578	0.0490339	0.67127	0.412398	3	0.548681
NDUBA	NDUFB10	NADH dehydrogenase [ubiquinone] 1 beta subcomplex subunit 10	4.44172	4.33541	4.5639	5.1851	0.0495277	0.67127	0.412398	1	0.57414
GLRX5	GLRX5	Glutaredoxin-related protein 5, mitochondrial	0.856495	0.894567	0.907402	1.11257	0.0495327	0.67127	0.412398	1	0.628431
ACADM	ACADM	Medium-chain specific acyl-CoA dehydrogenase, mitochondrial	5.61568	5.39357	5.07503	6.04547	0.0499979	0.67127	0.412398	1	0.566364
TBB3	TUBB3	Tubulin beta-3 chain	0.00427744	0.00563632	0.00907762	0.00484032	0.0508866	0.67127	0.412398	NA	NA
1433B	YWHAB	14-3-3 protein beta/alpha	2.37368	2.03528	2.20506	1.95593	0.0511325	0.67127	0.412398	NA	NA
TMOD4	TMOD4	Tropomodulin-4	11.5911	10.0272	10.6864	12.1168	0.0514923	0.67127	0.412398	NA	NA
PRR33	PRR33	Proline-rich protein 33	0.536182	0.819215	0.635659	0.543665	0.051699	0.67127	0.412398	NA	NA
FABP4	FABP4	Fatty acid-binding protein, adipocyte	0.546617	0.528703	0.724954	0.56024	0.0521017	0.67127	0.412398	NA	NA
GSTT1	GSTT1	Glutathione S-transferase theta-1	0.347715	0.295421	0.278771	0.315494	0.0529937	0.67127	0.412398	NA	NA
FLNC	FLNC	Filamin-C	91.0803	87.2671	80.8506	81.6319	0.054321	0.67127	0.412398	NA	NA
ARPC4	ARPC4	Actin-related protein 2/3 complex subunit 4	0.130909	0.144063	0.176791	0.153581	0.0544357	0.67127	0.412398	NA	NA
SAR1B	SAR1B	GTP-binding protein SAR1b	0.831831	0.873391	0.703249	0.711791	0.0545219	0.67127	0.412398	NA	NA
TBCA	TBCA	Tubulin-specific chaperone A	0.349288	0.291413	0.334387	0.326062	0.0550066	0.67127	0.412398	NA	NA
BAF	BANF1	Barrier-to-autointegration factor	4.15946	4.65893	5.21084	4.7873	0.0555246	0.67127	0.412398	NA	NA
LONM	LONP1	Lon protease homolog, mitochondrial	0.18001	0.190771	0.160057	0.233352	0.0560894	0.67127	0.412398	NA	NA
ALDOC	ALDOC	Fructose-bisphosphate aldolase C	90.6199	83.505	79.0335	75.4608	0.0575801	0.67127	0.412398	NA	NA
ETFA	ETFA	Electron transfer flavoprotein subunit alpha, mitochondrial	3.73274	3.83657	3.20547	4.27979	0.0576029	0.67127	0.412398	NA	NA
ATPA	ATP5F1A	ATP synthase subunit alpha, mitochondrial	70.9841	66.5612	68.2843	76.1113	0.0576809	0.67127	0.412398	NA	NA
HNRH1	HNRNPH1	Heterogeneous nuclear ribonucleoprotein H	0.191254	0.233692	0.251685	0.229667	0.0577075	0.67127	0.412398	NA	NA
GLYG	GYG1	Glycogenin-1	8.14621	9.33788	7.75716	9.26822	0.0577664	0.67127	0.412398	NA	NA
COX20	COX20	Cytochrome c oxidase assembly protein COX20, mitochondrial	0.117981	0.136378	0.14131	0.164141	0.0590308	0.67127	0.412398	NA	NA
PROF2	PFN2	Profilin-2	3.24816	3.19686	2.61549	3.1207	0.0601501	0.67127	0.412398	NA	NA
MCEE	MCEE	Methylmalonyl-CoA epimerase, mitochondrial	0.125196	0.132375	0.138002	0.163699	0.0602779	0.67127	0.412398	NA	NA
ANCHR	ZFYVE19	Abscission/NoCut checkpoint regulator	9.93785	33.0717	9.13335	5.78276	0.0604742	0.67127	0.412398	NA	NA
PFKAM	PFKM	ATP-dependent 6-phosphofructokinase, muscle type	41.3823	40.4105	38.9161	35.7793	0.0605081	0.67127	0.412398	NA	NA
HIBCH	HIBCH	3-hydroxyisobutyryl-CoA hydrolase, mitochondrial	0.366453	0.404309	0.382435	0.436398	0.0607636	0.67127	0.412398	NA	NA
IDHC	IDH1	Isocitrate dehydrogenase [NADP] cytoplasmic	0.792465	0.795645	0.842615	0.891939	0.0610647	0.67127	0.412398	NA	NA
PLSL	LCP1	Plastin-2	0.0117741	0.0191085	0.040908	0.0320053	0.0619846	0.67127	0.412398	NA	NA
SMYD1	SMYD1	Histone-lysine N-methyltransferase SMYD1	4.57825	4.21306	5.41936	4.8652	0.0620282	0.67127	0.412398	NA	NA
TBA1A	TUBA1A	Tubulin alpha-1A chain	0.108856	0.140007	0.266607	0.159077	0.0623981	0.67127	0.412398	NA	NA
LUM	LUM	Lumican	3.723	4.21629	7.7197	3.04262	0.0624801	0.67127	0.412398	NA	NA
HXK1	HK1	Hexokinase-1	1.20479	1.53033	1.64625	1.59292	0.062881	0.67127	0.412398	NA	NA
PDLI3	PDLIM3	PDZ and LIM domain protein 3	57.0166	57.2395	51.3148	49.5041	0.0630601	0.67127	0.412398	NA	NA
NT5C	NT5C	5'(3')-deoxyribonucleotidase, cytosolic type	0.15514	0.124791	0.114517	0.131453	0.0635868	0.672007	0.412851	NA	NA
CPPED	CPPED1	Serine/threonine-protein phosphatase CPPED1	4.16015	4.47778	4.17053	5.48114	0.0644052	0.675794	0.415178	NA	NA
NDUV1	NDUFV1	NADH dehydrogenase [ubiquinone] flavoprotein 1, mitochondrial	6.56981	7.17605	7.95739	8.13872	0.0654877	0.682279	0.419162	NA	NA
NDUAC	NDUFA12	NADH dehydrogenase [ubiquinone] 1 alpha subcomplex subunit 12	0.482321	0.6693	0.547589	0.681213	0.0663462	0.686356	0.421667	NA	NA
EIF3J	EIF3J	Eukaryotic translation initiation factor 3 subunit J	0.858302	0.811546	0.69309	0.701498	0.0704925	0.690395	0.424148	NA	NA
PDLI5	PDLIM5	PDZ and LIM domain protein 5	53.7215	61.6074	58.7922	76.0627	0.0715421	0.690395	0.424148	NA	NA
PUR6	PAICS	Multifunctional protein ADE2	0.144888	0.127171	0.123992	0.0997636	0.071973	0.690395	0.424148	NA	NA
CMC1	SLC25A12	Calcium-binding mitochondrial carrier protein Aralar1	5.38126	5.54742	5.67337	6.59199	0.072435	0.690395	0.424148	NA	NA
SH3L1	SH3BGRL	SH3 domain-binding glutamic acid-rich-like protein	0.0507069	0.044511	0.0753919	0.045731	0.0724359	0.690395	0.424148	NA	NA
CAPZB	CAPZB	F-actin-capping protein subunit beta	10.8443	10.6946	8.09876	10.7336	0.0726371	0.690395	0.424148	NA	NA
GPX3	GPX3	Glutathione peroxidase 3	0.129341	0.0960637	0.179891	0.107827	0.0727267	0.690395	0.424148	NA	NA
KCRM	CKM	Creatine kinase M-type	1283.06	1174.21	1157.88	1148.37	0.0732137	0.690395	0.424148	NA	NA
PLEC	PLEC	Plectin	18.4478	15.7453	14.4408	18.6111	0.0734502	0.690395	0.424148	NA	NA
CISD2	CISD2	CDGSH iron-sulfur domain-containing protein 2	0.195604	0.157454	0.138869	0.207923	0.0741433	0.690395	0.424148	NA	NA
ADK	ADK	Adenosine kinase	0.17128	0.126501	0.139683	0.130739	0.0743097	0.690395	0.424148	NA	NA
NIPS2	NIPSNAP2	Protein NipSnap homolog 2	7.10407	7.39974	6.69389	7.96607	0.0749151	0.690395	0.424148	NA	NA
MYL3	MYL3	Myosin light chain 3	578.344	662.164	565.062	836.069	0.0757918	0.690395	0.424148	NA	NA
RL14	RPL14	60S ribosomal protein L14	0.478711	0.435178	0.582417	0.458583	0.0759467	0.690395	0.424148	NA	NA
CO6A2	COL6A2	Collagen alpha-2(VI) chain	3.95313	4.07717	5.52266	4.04915	0.0760772	0.690395	0.424148	NA	NA
SODM	SOD2	Superoxide dismutase [Mn], mitochondrial	14.1668	14.8875	14.7455	16.8637	0.0762773	0.690395	0.424148	NA	NA
IMA4	KPNA3	Importin subunit alpha-4	0.558706	0.510128	0.482063	0.489733	0.0764746	0.690395	0.424148	NA	NA
PP1A	PPP1CA	Serine/threonine-protein phosphatase PP1-alpha catalytic subunit	0.383011	0.386742	0.316472	0.32165	0.0764823	0.690395	0.424148	NA	NA
NIBA1	NIBAN1	Protein Niban 1	0.350245	0.217057	0.260102	0.210024	0.0769465	0.690395	0.424148	NA	NA
LV310	IGLV3-10	Immunoglobulin lambda variable 3-10	0.448245	0.212357	0.411936	0.24651	0.0770666	0.690395	0.424148	NA	NA
AATM	GOT2	Aspartate aminotransferase, mitochondrial	28.4657	27.6302	26.706	31.01	0.0771157	0.690395	0.424148	NA	NA
ASSY	ASS1	Argininosuccinate synthase	0.00710707	0.00814062	0.0157842	0.0127134	0.0792537	0.690395	0.424148	NA	NA
RA1L2	HNRNPA1L2	Heterogeneous nuclear ribonucleoprotein A1-like 2	0.24748	0.212097	0.284905	0.220433	0.0792928	0.690395	0.424148	NA	NA
CMBL	CMBL	Carboxymethylenebutenolidase homolog	7.53457	7.43812	6.4292	7.00477	0.0801549	0.690395	0.424148	NA	NA
TITIN	TTN	Titin	105.105	101.711	128.9	112.63	0.0803482	0.690395	0.424148	NA	NA
SMTL2	SMTNL2	Smoothelin-like protein 2	1.04549	0.928753	0.861902	0.795106	0.0803925	0.690395	0.424148	NA	NA
NU2M	MT-ND2	NADH-ubiquinone oxidoreductase chain 2	1.29075	1.60313	1.4757	1.74944	0.0804227	0.690395	0.424148	NA	NA
ILEU	SERPINB1	Leukocyte elastase inhibitor	0.497382	0.432923	0.440913	0.676761	0.0805962	0.690395	0.424148	NA	NA
HMGB1	HMGB1	High mobility group protein B1	0.377199	0.37898	0.253833	0.32159	0.0808407	0.690395	0.424148	NA	NA
CISY	CS	Citrate synthase, mitochondrial	16.4761	14.8568	14.2385	16.3252	0.0818078	0.690395	0.424148	NA	NA
SRCH	HRC	Sarcoplasmic reticulum histidine-rich calcium-binding protein	2.16129	2.11991	1.65922	2.14589	0.081856	0.690395	0.424148	NA	NA
BOLA2	BOLA2	BolA-like protein 2	0.475523	0.51795	0.599495	0.423013	0.0818792	0.690395	0.424148	NA	NA
TGM2	TGM2	Protein-glutamine gamma-glutamyltransferase 2	0.198334	0.210454	0.39786	0.384653	0.0822458	0.690395	0.424148	NA	NA
ATPD	ATP5F1D	ATP synthase subunit delta, mitochondrial	21.728	21.3394	20.8258	24.3851	0.0833045	0.695309	0.427167	NA	NA
AIFM1	AIFM1	Apoptosis-inducing factor 1, mitochondrial	2.2838	2.13865	2.29906	2.37113	0.0852315	0.705213	0.433252	NA	NA
IFIT2	IFIT2	Interferon-induced protein with tetratricopeptide repeats 2	116.029	104.7	97.6383	112.438	0.0854513	0.705213	0.433252	NA	NA
KVD11	IGKV3D-11	Immunoglobulin kappa variable 3D-11	0.479112	0.441117	0.710296	0.557493	0.0872486	0.709356	0.435797	NA	NA
ALDH2	ALDH2	Aldehyde dehydrogenase, mitochondrial	1.81483	1.55412	1.59314	1.99414	0.087296	0.709356	0.435797	NA	NA
PLIN2	PLIN2	Perilipin-2	0.143386	0.152175	0.0788426	0.165113	0.087402	0.709356	0.435797	NA	NA
PSA5	PSMA5	Proteasome subunit alpha type-5	1.98798	1.90767	1.87743	1.77925	0.089474	0.722183	0.443677	NA	NA
PRS6A	PSMC3	26S proteasome regulatory subunit 6A	0.394854	0.339685	0.317845	0.311285	0.0907169	0.728214	0.447382	NA	NA
LDB3	LDB3	LIM domain-binding protein 3	152.757	150.055	175.981	171.446	0.0921766	0.73064	0.448873	NA	NA
NDUS5	NDUFS5	NADH dehydrogenase [ubiquinone] iron-sulfur protein 5	7.76388	6.94176	6.84007	6.90298	0.0924746	0.73064	0.448873	NA	NA
DHC24	DHCR24	Delta(24)-sterol reductase	0.141546	0.154401	0.0990303	0.179944	0.0925112	0.73064	0.448873	NA	NA
PLIN4	PLIN4	Perilipin-4	1.34411	1.23001	1.01849	1.20208	0.0943323	0.741038	0.455261	NA	NA
SYCC	CARS1	Cysteine--tRNA ligase, cytoplasmic	0.0565433	0.0344751	0.0432744	0.0259234	0.0955634	0.746716	0.458749	NA	NA
AHNK	AHNAK	Neuroblast differentiation-associated protein AHNAK	1.26554	1.31079	1.63715	1.28425	0.096345	0.747451	0.459201	NA	NA
DMD	DMD	Dystrophin	0.936089	0.849286	0.818739	1.02754	0.0970654	0.747451	0.459201	NA	NA
UB2L3	UBE2L3	Ubiquitin-conjugating enzyme E2 L3	2.9605	2.81501	2.6475	2.71575	0.0975467	0.747451	0.459201	NA	NA
RS3A	RPS3A	40S ribosomal protein S3a	0.230057	0.153583	0.217902	0.179926	0.0976928	0.747451	0.459201	NA	NA
MP2K2	MAP2K2	Dual specificity mitogen-activated protein kinase kinase 2	0.242633	0.203659	0.201722	0.200832	0.0983981	0.748947	0.46012	NA	NA
MYH7B	MYH7B	Myosin-7B	0.000308265	0.00052995	0.000190171	0.000514478	0.0997722	0.751193	0.4615	NA	NA
SPSY	SMS	Spermine synthase	0.0998661	0.115231	0.0893117	0.113673	0.101514	0.751193	0.4615	NA	NA
CD36	CD36	Platelet glycoprotein 4	0.785169	0.783427	0.694711	0.822756	0.102168	0.751193	0.4615	NA	NA
ACSL1	ACSL1	Long-chain-fatty-acid--CoA ligase 1	6.26654	6.46861	6.19173	9.21486	0.102265	0.751193	0.4615	NA	NA
ACOT2	ACOT2	Acyl-coenzyme A thioesterase 2, mitochondrial	0.346903	0.334645	0.340352	0.392275	0.102396	0.751193	0.4615	NA	NA
ACOT1	ACOT1	Acyl-coenzyme A thioesterase 1	3.21661	3.10295	3.15587	3.63732	0.102396	0.751193	0.4615	NA	NA
NUF2	NUF2	Kinetochore protein Nuf2	0.146415	0.193635	0.0881074	0.0941497	0.102627	0.751193	0.4615	NA	NA
PPTC7	PPTC7	Protein phosphatase PTC7 homolog	0.0444679	0.0422625	0.0336412	0.0575658	0.103427	0.751193	0.4615	NA	NA
KCC2D	CAMK2D	Calcium/calmodulin-dependent protein kinase type II subunit delta	0.751512	0.740264	0.636915	0.671254	0.104047	0.751193	0.4615	NA	NA
TBB5	TUBB	Tubulin beta chain	5.01432	5.5073	6.18916	5.15577	0.104117	0.751193	0.4615	NA	NA
HEP2	SERPIND1	Heparin cofactor 2	0.0928464	0.082543	0.126751	0.0832314	0.104568	0.751193	0.4615	NA	NA
FITM1	FITM1	Fat storage-inducing transmembrane protein 1	1.50774	1.21325	1.09164	1.30359	0.105637	0.751193	0.4615	NA	NA
IVD	IVD	Isovaleryl-CoA dehydrogenase, mitochondrial	0.860686	0.412621	0.445699	0.41699	0.105752	0.751193	0.4615	NA	NA
PGM1	PGM1	Phosphoglucomutase-1	36.2857	32.8293	31.5787	30.9732	0.105852	0.751193	0.4615	NA	NA
CSN3	COPS3	COP9 signalosome complex subunit 3	0.200563	0.122871	0.105867	0.111191	0.106938	0.754136	0.463307	NA	NA
ATPMK	ATP5MK	ATP synthase membrane subunit K, mitochondrial	10.5016	9.69087	9.42306	10.9334	0.107294	0.754136	0.463307	NA	NA
ANT3	SERPINC1	Antithrombin-III	1.44249	1.1794	1.55099	1.28089	0.107945	0.755102	0.463901	NA	NA
ATPO	ATP5PO	ATP synthase subunit O, mitochondrial	15.8544	16.2535	14.509	17.1831	0.113487	0.768461	0.472108	NA	NA
ODPB	PDHB	Pyruvate dehydrogenase E1 component subunit beta, mitochondrial	12.8968	13.1856	13.327	14.8125	0.114057	0.768461	0.472108	NA	NA
SAMP	APCS	Serum amyloid P-component	0.240855	0.203864	0.314021	0.231538	0.115917	0.768461	0.472108	NA	NA
CISD1	CISD1	CDGSH iron-sulfur domain-containing protein 1	4.81023	4.17537	4.37122	5.16637	0.116616	0.768461	0.472108	NA	NA
EIF1	EIF1	Eukaryotic translation initiation factor 1	0.427051	0.401343	0.403456	0.480287	0.116832	0.768461	0.472108	NA	NA
HPTR	HPR	Haptoglobin-related protein	0.327937	0.260949	0.333947	0.273273	0.116908	0.768461	0.472108	NA	NA
PSME2	PSME2	Proteasome activator complex subunit 2	0.0815317	0.103251	0.0697607	0.0805	0.117124	0.768461	0.472108	NA	NA
ECI1	ECI1	Enoyl-CoA delta isomerase 1, mitochondrial	5.06113	5.09112	5.08434	5.78787	0.117199	0.768461	0.472108	NA	NA
AL1B1	ALDH1B1	Aldehyde dehydrogenase X, mitochondrial	1.57198	1.2903	1.34689	1.33048	0.117701	0.768461	0.472108	NA	NA
THTR	TST	Thiosulfate sulfurtransferase	1.1327	1.08659	1.11591	1.28005	0.118449	0.768461	0.472108	NA	NA
CSN5	COPS5	COP9 signalosome complex subunit 5	0.23691	0.225754	0.243197	0.207133	0.119233	0.768461	0.472108	NA	NA
PREP	PITRM1	Presequence protease, mitochondrial	0.0474562	0.0417359	0.0485052	0.0679567	0.119727	0.768461	0.472108	NA	NA
MYH7	MYH7	Myosin-7	1029.68	1076	906.146	1243.98	0.120129	0.768461	0.472108	NA	NA
AQP1	AQP1	Aquaporin-1	0.0420284	0.0528122	0.101124	0.0627165	0.120788	0.768461	0.472108	NA	NA
MARE2	MAPRE2	Microtubule-associated protein RP/EB family member 2	0.7528	0.579537	0.630703	0.642951	0.1211	0.768461	0.472108	NA	NA
DRB1	HLA-DRB1	HLA class II histocompatibility antigen, DRB1 beta chain	0.133722	0.131787	0.166241	0.158439	0.121814	0.768461	0.472108	NA	NA
TETN	CLEC3B	Tetranectin	0.127078	0.116572	0.178662	0.134788	0.123898	0.768461	0.472108	NA	NA
FABP5	FABP5	Fatty acid-binding protein 5	1.41151	1.43269	1.69649	1.55278	0.124114	0.768461	0.472108	NA	NA
PHS2	PCBD2	Pterin-4-alpha-carbinolamine dehydratase 2	0.617954	0.719943	0.570642	0.718344	0.124316	0.768461	0.472108	NA	NA
CORO6	CORO6	Coronin-6	1.2362	1.16199	1.79897	1.26562	0.124541	0.768461	0.472108	NA	NA
NRAP	NRAP	Nebulin-related-anchoring protein	0.18643	0.172273	0.0940251	0.10739	0.125287	0.768461	0.472108	NA	NA
STX4	STX4	Syntaxin-4	0.265412	0.406402	0.488086	0.362142	0.125832	0.768461	0.472108	NA	NA
VDAC3	VDAC3	Voltage-dependent anion-selective channel protein 3	12.3995	13.4698	13.4208	14.8626	0.126178	0.768461	0.472108	NA	NA
AAMDC	AAMDC	Mth938 domain-containing protein	6.12938	5.57515	5.37217	5.5303	0.126444	0.768461	0.472108	NA	NA
GDIA	GDI1	Rab GDP dissociation inhibitor alpha	0.819195	0.779959	0.930418	0.879424	0.1272	0.768461	0.472108	NA	NA
MYOTI	MYOT	Myotilin	42.8758	39.7944	37.7896	47.2957	0.127346	0.768461	0.472108	NA	NA
IDH3G	IDH3G	Isocitrate dehydrogenase [NAD] subunit gamma, mitochondrial	2.23778	1.70084	1.72299	1.9608	0.12783	0.768461	0.472108	NA	NA
MOES	MSN	Moesin	0.663253	0.626466	0.712118	0.706756	0.128461	0.768461	0.472108	NA	NA
MSH5	MSH5	MutS protein homolog 5	0.707114	0.686508	0.575973	0.758327	0.128526	0.768461	0.472108	NA	NA
MARE3	MAPRE3	Microtubule-associated protein RP/EB family member 3	0.169844	0.129799	0.131371	0.138189	0.129005	0.768461	0.472108	NA	NA
HOT	ADHFE1	Hydroxyacid-oxoacid transhydrogenase, mitochondrial	0.259109	0.239849	0.233582	0.290294	0.129142	0.768461	0.472108	NA	NA
PLST	PLS3	Plastin-3	0.183663	0.197788	0.240625	0.210207	0.129165	0.768461	0.472108	NA	NA
GSTP1	GSTP1	Glutathione S-transferase P	7.28304	6.6316	6.62679	7.32314	0.129178	0.768461	0.472108	NA	NA
3HIDH	HIBADH	3-hydroxyisobutyrate dehydrogenase, mitochondrial	2.83504	3.17814	2.97709	3.45029	0.129863	0.768461	0.472108	NA	NA
TACO1	TACO1	Translational activator of cytochrome c oxidase 1	0.439912	0.426267	0.422933	0.543732	0.13004	0.768461	0.472108	NA	NA
THIK	ACAA1	3-ketoacyl-CoA thiolase, peroxisomal	0.0401332	0.0412185	0.0429426	0.054669	0.13057	0.768461	0.472108	NA	NA
MBOA5	LPCAT3	Lysophospholipid acyltransferase 5	0.0901847	0.14005	0.126364	0.160745	0.130692	0.768461	0.472108	NA	NA
TNNI2	TNNI2	Troponin I, fast skeletal muscle	369.878	353.874	442.703	366.159	0.130919	0.768461	0.472108	NA	NA
PC11X	PCDH11X	Protocadherin-11 X-linked	0.400119	0.373683	0.399806	0.464526	0.131385	0.768461	0.472108	NA	NA
CC88B	CCDC88B	Coiled-coil domain-containing protein 88B	0.738338	0.717937	0.413378	0.906319	0.131813	0.768461	0.472108	NA	NA
SODE	SOD3	Extracellular superoxide dismutase [Cu-Zn]	0.0162637	0.0156484	0.0242976	0.010779	0.131907	0.768461	0.472108	NA	NA
NDUB3	NDUFB3	NADH dehydrogenase [ubiquinone] 1 beta subcomplex subunit 3	1.36355	1.62196	1.56794	1.71864	0.13204	0.768461	0.472108	NA	NA
IF4A1	EIF4A1	Eukaryotic initiation factor 4A-I	0.234626	0.226664	0.288559	0.209497	0.132407	0.768461	0.472108	NA	NA
FXR2	FXR2	Fragile X mental retardation syndrome-related protein 2	0.250601	0.22172	0.134271	0.270336	0.134173	0.768461	0.472108	NA	NA
PFD4	PFDN4	Prefoldin subunit 4	0.861908	0.401774	2.87802	1.96973	0.134467	0.768461	0.472108	NA	NA
GLUCM	DGLUCY	D-glutamate cyclase, mitochondrial	1.65022	1.66438	1.49272	1.7709	0.135161	0.768461	0.472108	NA	NA
MIC60	IMMT	MICOS complex subunit MIC60	10.4305	10.3376	9.98782	11.8289	0.135641	0.768461	0.472108	NA	NA
PSMF1	PSMF1	Proteasome inhibitor PI31 subunit	0.293946	0.10945	0.256212	0.197006	0.136361	0.768461	0.472108	NA	NA
NDUA7	NDUFA7	NADH dehydrogenase [ubiquinone] 1 alpha subcomplex subunit 7	1.35027	1.39737	1.10286	1.46442	0.136925	0.768461	0.472108	NA	NA
MIME	OGN	Mimecan	0.855134	0.94837	2.89668	0.665768	0.137353	0.768461	0.472108	NA	NA
KPYM	PKM	Pyruvate kinase PKM	148.134	139.2	137.986	129.914	0.137984	0.768461	0.472108	NA	NA
CPNE3	CPNE3	Copine-3	0.125004	0.156774	0.165423	0.161806	0.138331	0.768461	0.472108	NA	NA
FUMH	FH	Fumarate hydratase, mitochondrial	9.71738	9.63352	9.10058	10.7997	0.138448	0.768461	0.472108	NA	NA
VAMP2	VAMP2	Vesicle-associated membrane protein 2	0.512954	0.428876	0.436943	0.419088	0.138486	0.768461	0.472108	NA	NA
SGCD	SGCD	Delta-sarcoglycan	1.12485	0.551055	0.707401	0.706572	0.139885	0.768461	0.472108	NA	NA
SYAC	AARS1	Alanine--tRNA ligase, cytoplasmic	0.125813	0.119321	0.0891326	0.103932	0.140534	0.768461	0.472108	NA	NA
TCPG	CCT3	T-complex protein 1 subunit gamma	0.94358	1.08329	0.948272	1.08963	0.140846	0.768461	0.472108	NA	NA
1433T	YWHAQ	14-3-3 protein theta	0.207525	0.211334	0.265847	0.189165	0.140951	0.768461	0.472108	NA	NA
ACO13	ACOT13	Acyl-coenzyme A thioesterase 13	0.726997	0.755589	0.616369	0.836629	0.141346	0.768461	0.472108	NA	NA
CAB39	CAB39	Calcium-binding protein 39	0.350979	0.363363	0.304402	0.323713	0.142108	0.768461	0.472108	NA	NA
SUCB1	SUCLA2	Succinate--CoA ligase [ADP-forming] subunit beta, mitochondrial	8.77884	9.06891	8.04226	9.88016	0.142906	0.768461	0.472108	NA	NA
USO1	USO1	General vesicular transport factor p115	0.419732	0.374237	0.328789	0.345628	0.14313	0.768461	0.472108	NA	NA
HSPB8	HSPB8	Heat shock protein beta-8	2.48055	1.83236	1.57968	2.08393	0.143377	0.768461	0.472108	NA	NA
ARIP4	RAD54L2	Helicase ARIP4	7.40073	6.85136	9.06294	7.36233	0.143889	0.768461	0.472108	NA	NA
IGL1	Immunoglobulin lambda-1 light chain OS=Homo sapiens OX=9606	Immunoglobulin lambda-1 light chain	15.4425	14.2491	20.1925	16.7829	0.143954	0.768461	0.472108	NA	NA
GSTK1	GSTK1	Glutathione S-transferase kappa 1	0.628157	0.496297	0.501103	0.585831	0.14443	0.768461	0.472108	NA	NA
MYL1	MYL1	Myosin light chain 1/3, skeletal muscle isoform	2229.05	2236.76	1638.95	2229.5	0.145406	0.768461	0.472108	NA	NA
STIM1	STIM1	Stromal interaction molecule 1	0.0983023	0.0999281	0.0979755	0.0860965	0.14585	0.768461	0.472108	NA	NA
KAD3	AK3	GTP:AMP phosphotransferase AK3, mitochondrial	2.63484	2.7243	2.48259	2.84686	0.146321	0.768461	0.472108	NA	NA
JUPI1	JPT1	Jupiter microtubule associated homolog 1	0.304199	0.361613	0.291558	0.351926	0.146818	0.768461	0.472108	NA	NA
AT2B2	ATP2B2	Plasma membrane calcium-transporting ATPase 2	0.0190401	0.0222146	0.0167536	0.0138198	0.146996	0.768461	0.472108	NA	NA
G3P	GAPDH	Glyceraldehyde-3-phosphate dehydrogenase	772.208	718.03	711.769	667.072	0.148805	0.774828	0.47602	NA	NA
IGK	Immunoglobulin kappa light chain OS=Homo sapiens OX=9606	Immunoglobulin kappa light chain	0.316405	0.280031	0.408425	0.330774	0.149624	0.774828	0.47602	NA	NA
STAR7	STARD7	StAR-related lipid transfer protein 7, mitochondrial	0.22761	0.182203	0.156594	0.187595	0.149797	0.774828	0.47602	NA	NA
DERM	DPT	Dermatopontin	1.68433	1.73702	3.05933	1.61174	0.151004	0.776525	0.477062	NA	NA
RAD21	RAD21	Double-strand-break repair protein rad21 homolog	1.14425	1.01792	1.32425	1.5938	0.151486	0.776525	0.477062	NA	NA
STML2	STOML2	Stomatin-like protein 2, mitochondrial	0.193389	0.187733	0.159586	0.199635	0.152889	0.776525	0.477062	NA	NA
IPYR	PPA1	Inorganic pyrophosphatase	0.412304	0.453119	0.483241	0.455106	0.153034	0.776525	0.477062	NA	NA
BDH	BDH1	D-beta-hydroxybutyrate dehydrogenase, mitochondrial	0.864284	0.87945	0.767916	0.950769	0.153241	0.776525	0.477062	NA	NA
TOM40	TOMM40	Mitochondrial import receptor subunit TOM40 homolog	0.0475796	0.024688	0.0203081	0.0196822	0.153715	0.776525	0.477062	NA	NA
LGUL	GLO1	Lactoylglutathione lyase	3.72098	3.55576	3.29841	3.39889	0.15407	0.776525	0.477062	NA	NA
PURA1	ADSS1	Adenylosuccinate synthetase isozyme 1	5.64805	5.31593	4.68838	4.96789	0.154754	0.776525	0.477062	NA	NA
DCTN2	DCTN2	Dynactin subunit 2	0.644713	0.615628	0.540803	0.585223	0.154882	0.776525	0.477062	NA	NA
TNNT3	TNNT3	Troponin T, fast skeletal muscle	346.258	310.205	392.413	305.181	0.155613	0.777535	0.477683	NA	NA
AACT	SERPINA3	Alpha-1-antichymotrypsin	2.48532	2.37752	3.19059	2.5611	0.156182	0.777733	0.477805	NA	NA
CFAH	CFH	Complement factor H	0.20395	0.243212	0.529175	0.366318	0.157829	0.781183	0.479924	NA	NA
GPX4	GPX4	Phospholipid hydroperoxide glutathione peroxidase	0.520662	0.51039	0.616663	0.563368	0.158085	0.781183	0.479924	NA	NA
PRS7	PSMC2	26S proteasome regulatory subunit 7	0.435214	0.422982	0.394696	0.372125	0.15847	0.781183	0.479924	NA	NA
APOH	APOH	Beta-2-glycoprotein 1	1.28546	1.19398	1.74848	1.18627	0.160935	0.790402	0.485588	NA	NA
ABHDB	ABHD11	Protein ABHD11	0.0435983	0.0402023	0.0418168	0.0551688	0.161416	0.790402	0.485588	NA	NA
ERAP1	ERAP1	Endoplasmic reticulum aminopeptidase 1	0.0278277	0.0308512	0.0581952	0.037614	0.163002	0.790665	0.485749	NA	NA
ACADS	ACADS	Short-chain specific acyl-CoA dehydrogenase, mitochondrial	2.96353	3.23757	2.73218	3.45584	0.163049	0.790665	0.485749	NA	NA
MFAP4	MFAP4	Microfibril-associated glycoprotein 4	0.772471	0.861443	1.09052	0.705701	0.163482	0.790665	0.485749	NA	NA
FBN1	FBN1	Fibrillin-1	2.69841	2.56465	3.82413	2.89907	0.163623	0.790665	0.485749	NA	NA
IF4E	EIF4E	Eukaryotic translation initiation factor 4E	0.482239	0.525439	0.579767	0.507343	0.166687	0.800124	0.491561	NA	NA
OPLA	OPLAH	5-oxoprolinase	0.0523856	0.0848249	0.057586	0.0745114	0.167654	0.800124	0.491561	NA	NA
GBP1	GBP1	Guanylate-binding protein 1	0.0383586	0.0391748	0.0298747	0.0290047	0.168098	0.800124	0.491561	NA	NA
COX6C	COX6C	Cytochrome c oxidase subunit 6C	6.93399	6.37967	6.28751	7.57247	0.168846	0.800124	0.491561	NA	NA
MAOX	ME1	NADP-dependent malic enzyme	0.801903	0.820218	0.678958	0.788331	0.1701	0.800124	0.491561	NA	NA
GBB1	GNB1	Guanine nucleotide-binding protein G(I)/G(S)/G(T) subunit beta-1	0.0178136	0.0160355	0.0261059	0.0201975	0.17021	0.800124	0.491561	NA	NA
PFD5	PFDN5	Prefoldin subunit 5	0.22575	0.20423	0.185481	0.202818	0.170252	0.800124	0.491561	NA	NA
ETFB	ETFB	Electron transfer flavoprotein subunit beta	4.33127	4.47146	4.11334	5.01514	0.170863	0.800124	0.491561	NA	NA
CLIP1	CLIP1	CAP-Gly domain-containing linker protein 1	0.115358	0.129519	0.0949232	0.127039	0.170928	0.800124	0.491561	NA	NA
HNRPK	HNRNPK	Heterogeneous nuclear ribonucleoprotein K	0.949813	1.02344	1.08414	0.906079	0.173174	0.800124	0.491561	NA	NA
RL22	RPL22	60S ribosomal protein L22	1.85747	1.96147	2.37393	1.80697	0.173353	0.800124	0.491561	NA	NA
HDGF	HDGF	Hepatoma-derived growth factor	0.160214	0.231538	0.154477	0.170836	0.173484	0.800124	0.491561	NA	NA
TNNC2	TNNC2	Troponin C, skeletal muscle	286.563	259.157	308.35	251.417	0.174058	0.800124	0.491561	NA	NA
ATP5L	ATP5MG	ATP synthase subunit g, mitochondrial	7.29762	7.27779	6.65702	7.73988	0.174252	0.800124	0.491561	NA	NA
NLRX1	NLRX1	NLR family member X1	0.0664362	0.0735424	0.0590145	0.0788876	0.174412	0.800124	0.491561	NA	NA
EH1L1	EHBP1L1	EH domain-binding protein 1-like protein 1	0.036742	0.0400149	0.047516	0.0313981	0.174768	0.800124	0.491561	NA	NA
BIN1	BIN1	Myc box-dependent-interacting protein 1	15.5701	15.581	16.1778	14.3832	0.175321	0.800124	0.491561	NA	NA
ODPX	PDHX	Pyruvate dehydrogenase protein X component, mitochondrial	1.82421	1.8292	1.96272	1.97568	0.175571	0.800124	0.491561	NA	NA
APOC1	APOC1	Apolipoprotein C-I	0.326091	0.394775	0.747261	0.431119	0.175929	0.800124	0.491561	NA	NA
PGAM2	PGAM2	Phosphoglycerate mutase 2	118.253	111.107	113.643	105.426	0.17686	0.800859	0.492012	NA	NA
MYBPH	MYBPH	Myosin-binding protein H	14.0775	13.9866	14.6839	11.4489	0.177181	0.800859	0.492012	NA	NA
FRIL	FTL	Ferritin light chain	0.154297	0.14733	0.268791	0.228968	0.178509	0.801248	0.492251	NA	NA
HS105	HSPH1	Heat shock protein 105 kDa	18.7224	22.0869	14.7395	20.5784	0.178728	0.801248	0.492251	NA	NA
GSTM2	GSTM2	Glutathione S-transferase Mu 2	12.9028	11.809	11.868	10.6976	0.178903	0.801248	0.492251	NA	NA
PGM5	PGM5	Phosphoglucomutase-like protein 5	0.167838	0.196321	0.160366	0.231825	0.179811	0.802862	0.493243	NA	NA
GRP75	HSPA9	Stress-70 protein, mitochondrial	3.65997	3.36309	3.34734	3.87161	0.183895	0.806322	0.495368	NA	NA
A2AP	SERPINF2	Alpha-2-antiplasmin	0.288586	0.252082	0.342281	0.230451	0.184046	0.806322	0.495368	NA	NA
TNPO1	TNPO1	Transportin-1	0.125198	0.071633	0.0728082	0.110621	0.184859	0.806322	0.495368	NA	NA
KPB1	PHKA1	Phosphorylase b kinase regulatory subunit alpha, skeletal muscle isoform	0.952272	0.976846	0.857947	0.840617	0.185068	0.806322	0.495368	NA	NA
TALDO	TALDO1	Transaldolase	0.913034	0.915721	1.01347	1.0129	0.18556	0.806322	0.495368	NA	NA
YG006	Putative uncharacterized protein FLJ33307 OS=Homo sapiens OX=9606	Putative uncharacterized protein FLJ33307	1.70984	2.82642	2.15214	2.01772	0.185726	0.806322	0.495368	NA	NA
TNNC1	TNNC1	Troponin C, slow skeletal and cardiac muscles	44.5264	43.0862	59.1615	55.8429	0.185842	0.806322	0.495368	NA	NA
HV146	IGHV1-46	Immunoglobulin heavy variable 1-46	0.307607	0.263037	0.363381	0.241547	0.186031	0.806322	0.495368	NA	NA
MPC2	MPC2	Mitochondrial pyruvate carrier 2	0.251051	0.28535	0.285706	0.325243	0.186135	0.806322	0.495368	NA	NA
CD44	CD44	CD44 antigen	0.0635905	0.0662772	0.0923425	0.0674541	0.186225	0.806322	0.495368	NA	NA
CAC1S	CACNA1S	Voltage-dependent L-type calcium channel subunit alpha-1S	0.76806	0.745272	0.670908	0.670505	0.186623	0.806322	0.495368	NA	NA
DPYL2	DPYSL2	Dihydropyrimidinase-related protein 2	0.552993	0.611231	0.700678	0.628886	0.187509	0.807774	0.49626	NA	NA
MPPA	PMPCA	Mitochondrial-processing peptidase subunit alpha	0.0516426	0.0326089	0.0338648	0.0343077	0.188392	0.809203	0.497138	NA	NA
HEMO	HPX	Hemopexin	7.1677	7.02747	10.0003	7.7667	0.189319	0.809301	0.497198	NA	NA
ITIH2	ITIH2	Inter-alpha-trypsin inhibitor heavy chain H2	0.83798	0.73501	1.12263	0.860947	0.189589	0.809301	0.497198	NA	NA
AMBP	AMBP	Protein AMBP	0.718366	0.655724	0.958141	0.786558	0.190309	0.809301	0.497198	NA	NA
NDUS1	NDUFS1	NADH-ubiquinone oxidoreductase 75 kDa subunit, mitochondrial	13.8941	12.6549	12.4035	13.6524	0.190618	0.809301	0.497198	NA	NA
ESYT1	ESYT1	Extended synaptotagmin-1	0.0945571	0.092033	0.115003	0.0931027	0.191959	0.811166	0.498344	NA	NA
ESTD	ESD	S-formylglutathione hydrolase	8.0957	7.57381	7.25932	7.96915	0.193192	0.811166	0.498344	NA	NA
SPRY4	SPRYD4	SPRY domain-containing protein 4	0.277618	0.26999	0.295954	0.330682	0.195178	0.811166	0.498344	NA	NA
ANXA3	ANXA3	Annexin A3	0.122244	0.111873	0.092182	0.0991307	0.195282	0.811166	0.498344	NA	NA
PP2BA	PPP3CA	Serine/threonine-protein phosphatase 2B catalytic subunit alpha isoform	0.402977	0.381301	0.368217	0.31941	0.196912	0.811166	0.498344	NA	NA
COFA1	COL15A1	Collagen alpha-1(XV) chain	0.027676	0.0523505	0.0355504	0.107884	0.197951	0.811166	0.498344	NA	NA
CRYM	CRYM	Ketimine reductase mu-crystallin	0.458128	0.612078	0.499058	0.543339	0.198063	0.811166	0.498344	NA	NA
QCR8	UQCRQ	Cytochrome b-c1 complex subunit 8	1.48805	1.53181	1.86889	1.47023	0.200216	0.811166	0.498344	NA	NA
HYEP	EPHX1	Epoxide hydrolase 1	1.84939	2.10284	1.73375	1.9811	0.201339	0.811166	0.498344	NA	NA
MYH11	MYH11	Myosin-11	0.0717777	0.105919	0.138367	0.0732895	0.201854	0.811166	0.498344	NA	NA
IGHG2	IGHG2	Immunoglobulin heavy constant gamma 2	23.1887	19.1173	28.2194	23.3203	0.202355	0.811166	0.498344	NA	NA
VTDB	GC	Vitamin D-binding protein	2.25254	2.28542	3.06902	2.47824	0.202627	0.811166	0.498344	NA	NA
PTPA	PTPA	Serine/threonine-protein phosphatase 2A activator	0.477056	0.523743	0.47888	0.52335	0.202695	0.811166	0.498344	NA	NA
YBOX3	YBX3	Y-box-binding protein 3	0.943474	0.714962	1.14428	1.1393	0.203325	0.811166	0.498344	NA	NA
RBX2	RNF7	RING-box protein 2	0.319903	0.214495	0.206734	0.230305	0.203699	0.811166	0.498344	NA	NA
MGST2	MGST2	Microsomal glutathione S-transferase 2	0.363428	0.435413	0.434896	0.352514	0.20428	0.811166	0.498344	NA	NA
PNPO	PNPO	Pyridoxine-5'-phosphate oxidase	0.669516	0.613393	0.571839	0.660041	0.204323	0.811166	0.498344	NA	NA
SIR5	SIRT5	NAD-dependent protein deacylase sirtuin-5, mitochondrial	0.341916	0.325672	0.387681	0.392051	0.204753	0.811166	0.498344	NA	NA
RS27A	RPS27A	Ubiquitin-40S ribosomal protein S27a	9.36175	8.8201	10.2692	9.3824	0.205174	0.811166	0.498344	NA	NA
MYG	MB	Myoglobin	2028.86	1904.9	1770.44	1898.06	0.206194	0.811166	0.498344	NA	NA
WDR87	WDR87	WD repeat-containing protein 87	97.5961	91.9838	93.3082	78.8576	0.206558	0.811166	0.498344	NA	NA
PRDX5	PRDX5	Peroxiredoxin-5, mitochondrial	5.34374	4.92675	4.91871	5.54949	0.206598	0.811166	0.498344	NA	NA
RS8	RPS8	40S ribosomal protein S8	0.554317	0.480554	0.752637	0.540594	0.207908	0.811166	0.498344	NA	NA
PADI2	PADI2	Protein-arginine deiminase type-2	8.22467	7.48247	7.46404	8.10949	0.210309	0.811166	0.498344	NA	NA
HNRPQ	SYNCRIP	Heterogeneous nuclear ribonucleoprotein Q	0.159119	0.234041	0.163302	0.171928	0.211096	0.811166	0.498344	NA	NA
TMM43	TMEM43	Transmembrane protein 43	0.141487	0.143445	0.136761	0.108141	0.211754	0.811166	0.498344	NA	NA
M3K20	MAP3K20	Mitogen-activated protein kinase kinase kinase 20	0.223901	0.255123	0.200344	0.216462	0.212057	0.811166	0.498344	NA	NA
PCCA	PCCA	Propionyl-CoA carboxylase alpha chain, mitochondrial	0.207206	0.28576	0.392041	0.276018	0.212078	0.811166	0.498344	NA	NA
IGG1	Immunoglobulin gamma-1 heavy chain OS=Homo sapiens OX=9606	Immunoglobulin gamma-1 heavy chain	75.3747	69.0593	99.871	79.4534	0.213135	0.811166	0.498344	NA	NA
FMOD	FMOD	Fibromodulin	0.0395096	0.0267221	0.0648155	0.0102836	0.215288	0.811166	0.498344	NA	NA
AAPK2	PRKAA2	5'-AMP-activated protein kinase catalytic subunit alpha-2	0.426616	0.46063	0.362294	0.430383	0.2163	0.811166	0.498344	NA	NA
AT5EL	ATP5F1EP2	ATP synthase subunit epsilon-like protein, mitochondrial	4.2674	3.79486	3.80289	4.41528	0.216866	0.811166	0.498344	NA	NA
HINT1	HINT1	Histidine triad nucleotide-binding protein 1	5.82226	5.54261	5.19534	5.5066	0.217839	0.811166	0.498344	NA	NA
MTAP	MTAP	S-methyl-5'-thioadenosine phosphorylase	0.293281	0.326182	0.280339	0.300927	0.218218	0.811166	0.498344	NA	NA
PAIP1	PAIP1	Polyadenylate-binding protein-interacting protein 1	0.0935749	0.0899761	0.0749401	0.093822	0.221849	0.811166	0.498344	NA	NA
APOL1	APOL1	Apolipoprotein L1	0.338731	0.825954	0.342567	0.329186	0.222386	0.811166	0.498344	NA	NA
HSPB6	HSPB6	Heat shock protein beta-6	35.6446	39.3068	31.146	35.3608	0.223413	0.811166	0.498344	NA	NA
RL38	RPL38	60S ribosomal protein L38	0.0932597	0.128512	0.0977037	0.13647	0.223935	0.811166	0.498344	NA	NA
IMDH2	IMPDH2	Inosine-5'-monophosphate dehydrogenase 2	0.251631	0.191936	0.201291	0.179692	0.224039	0.811166	0.498344	NA	NA
ABHEB	ABHD14B	Protein ABHD14B	0.38762	0.477359	0.479154	0.459444	0.224068	0.811166	0.498344	NA	NA
NTF2	NUTF2	Nuclear transport factor 2	1.49467	1.53137	1.34592	1.44708	0.224082	0.811166	0.498344	NA	NA
CQ10A	COQ10A	Coenzyme Q-binding protein COQ10 homolog A, mitochondrial	0.148262	0.172718	0.157065	0.190653	0.225357	0.811166	0.498344	NA	NA
AFG32	AFG3L2	AFG3-like protein 2	0.348512	0.324232	0.3551	0.411274	0.225504	0.811166	0.498344	NA	NA
MDHM	MDH2	Malate dehydrogenase, mitochondrial	52.0338	52.7294	51.9495	57.2349	0.225966	0.811166	0.498344	NA	NA
GRPE1	GRPEL1	GrpE protein homolog 1, mitochondrial	0.0817028	0.0803895	0.0750442	0.100542	0.226116	0.811166	0.498344	NA	NA
PPP5	PPP5C	Serine/threonine-protein phosphatase 5	0.174427	0.171567	0.146002	0.188324	0.226378	0.811166	0.498344	NA	NA
TDR15	TDRD15	Tudor domain-containing protein 15	0.3624	0.255796	0.449106	0.25812	0.227511	0.811166	0.498344	NA	NA
RAB7A	RAB7A	Ras-related protein Rab-7a	0.414278	0.383705	0.404879	0.357657	0.227705	0.811166	0.498344	NA	NA
CHM4B	CHMP4B	Charged multivesicular body protein 4b	0.346783	0.441966	0.380406	0.441696	0.228361	0.811166	0.498344	NA	NA
SUCA	SUCLG1	Succinate--CoA ligase [ADP/GDP-forming] subunit alpha, mitochondrial	7.02529	6.8204	6.59076	7.6234	0.228685	0.811166	0.498344	NA	NA
IPKA	PKIA	cAMP-dependent protein kinase inhibitor alpha	0.629015	0.702843	0.550151	0.762282	0.229246	0.811166	0.498344	NA	NA
MIA40	CHCHD4	Mitochondrial intermembrane space import and assembly protein 40	0.952704	0.149667	0.133519	0.172959	0.230294	0.811166	0.498344	NA	NA
PSB4	PSMB4	Proteasome subunit beta type-4	1.42313	1.40645	1.74338	1.43132	0.230868	0.811166	0.498344	NA	NA
RD23A	RAD23A	UV excision repair protein RAD23 homolog A	1.02219	0.914645	0.9798	0.868556	0.231769	0.811166	0.498344	NA	NA
KGP1	PRKG1	cGMP-dependent protein kinase 1	0.160002	0.134405	0.123613	0.171848	0.232175	0.811166	0.498344	NA	NA
LYRM7	LYRM7	Complex III assembly factor LYRM7	0.329129	0.403947	0.440215	0.443715	0.232349	0.811166	0.498344	NA	NA
ACTN4	ACTN4	Alpha-actinin-4	0.00553081	0.00555859	0.00924787	0.00970815	0.233035	0.811166	0.498344	NA	NA
APOD	APOD	Apolipoprotein D	0.746274	0.735171	0.918884	0.729641	0.23322	0.811166	0.498344	NA	NA
KNG1	KNG1	Kininogen-1	1.21459	1.08872	1.50422	1.16227	0.233983	0.811166	0.498344	NA	NA
KV320	IGKV3-20	Immunoglobulin kappa variable 3-20	1.99131	1.869	2.7196	2.10523	0.234087	0.811166	0.498344	NA	NA
HS90B	HSP90AB1	Heat shock protein HSP 90-beta	8.19341	7.77065	8.29756	7.96256	0.234328	0.811166	0.498344	NA	NA
OBSCN	OBSCN	Obscurin	8.64949	10.2187	6.41572	9.98246	0.23544	0.811166	0.498344	NA	NA
TMM70	TMEM70	Transmembrane protein 70, mitochondrial	0.375581	0.336329	0.384143	0.394594	0.236932	0.811166	0.498344	NA	NA
CNDP2	CNDP2	Cytosolic non-specific dipeptidase	0.0903265	0.14745	0.175035	0.190395	0.237182	0.811166	0.498344	NA	NA
K1C10	KRT10	Keratin, type I cytoskeletal 10	12.5574	11.233	14.2946	19.805	0.237747	0.811166	0.498344	NA	NA
TCPH	CCT7	T-complex protein 1 subunit eta	0.218091	0.201119	0.199693	0.19774	0.238303	0.811166	0.498344	NA	NA
IMB1	KPNB1	Importin subunit beta-1	3.27607	1.50119	1.06433	5.55167	0.238486	0.811166	0.498344	NA	NA
GOT1B	GOLT1B	Vesicle transport protein GOT1B	0.113614	0.0761722	0.0645048	0.0581106	0.238548	0.811166	0.498344	NA	NA
CLUS	CLU	Clusterin	0.555183	0.510406	0.738579	0.49174	0.239144	0.811166	0.498344	NA	NA
ODPA	PDHA1	Pyruvate dehydrogenase E1 component subunit alpha, somatic form, mitochondrial	9.84282	9.13225	9.33961	9.96895	0.239515	0.811166	0.498344	NA	NA
ODO2	DLST	Dihydrolipoyllysine-residue succinyltransferase component of 2-oxoglutarate dehydrogenase complex, mitochondrial	5.69119	4.80191	4.74458	5.18458	0.24005	0.811166	0.498344	NA	NA
LAMA2	LAMA2	Laminin subunit alpha-2	2.01767	2.1317	1.71992	2.42261	0.240187	0.811166	0.498344	NA	NA
TCPB	CCT2	T-complex protein 1 subunit beta	0.705336	0.827503	0.720708	0.797021	0.240731	0.811166	0.498344	NA	NA
F136A	FAM136A	Protein FAM136A	0.0803421	0.104307	0.0966878	0.113909	0.240822	0.811166	0.498344	NA	NA
DYSF	DYSF	Dysferlin	1.74428	1.62396	1.48596	1.67245	0.24091	0.811166	0.498344	NA	NA
PHKG1	PHKG1	Phosphorylase b kinase gamma catalytic chain, skeletal muscle/heart isoform	1.54112	1.72302	1.70554	1.49851	0.241401	0.811166	0.498344	NA	NA
TRFE	TF	Serotransferrin	23.0245	22.1137	29.5758	24.4964	0.242724	0.811166	0.498344	NA	NA
RET4	RBP4	Retinol-binding protein 4	0.115207	0.0802513	0.10988	0.0710207	0.243761	0.811166	0.498344	NA	NA
XPO1	XPO1	Exportin-1	0.0442425	0.0539034	0.0493647	0.0472944	0.244207	0.811166	0.498344	NA	NA
IGFN1	IGFN1	Immunoglobulin-like and fibronectin type III domain-containing protein 1	0.0439616	0.0261912	0.0411363	0.0865648	0.244653	0.811166	0.498344	NA	NA
NIT2	NIT2	Omega-amidase NIT2	0.371579	0.358896	0.349589	0.384999	0.245871	0.811166	0.498344	NA	NA
AT1A1	ATP1A1	Sodium/potassium-transporting ATPase subunit alpha-1	0.171595	0.187022	0.327227	0.15251	0.246618	0.811166	0.498344	NA	NA
CSN7A	COPS7A	COP9 signalosome complex subunit 7a	0.411586	0.372727	0.342146	0.365208	0.24668	0.811166	0.498344	NA	NA
ENTR1	ENTR1	Endosome-associated-trafficking regulator 1	0.0208032	0.0165631	0.0236616	0.0554031	0.247896	0.811166	0.498344	NA	NA
NSF1C	NSFL1C	NSFL1 cofactor p47	1.23115	1.13563	1.12391	1.13988	0.248449	0.811166	0.498344	NA	NA
GSTM4	GSTM4	Glutathione S-transferase Mu 4	1.01305	0.861484	0.901417	0.89389	0.248638	0.811166	0.498344	NA	NA
BAP31	BCAP31	B-cell receptor-associated protein 31	0.294183	0.198303	0.277309	0.319002	0.249841	0.811166	0.498344	NA	NA
APT	APRT	Adenine phosphoribosyltransferase	0.182129	0.170938	0.191415	0.199772	0.250513	0.811166	0.498344	NA	NA
EFTU	TUFM	Elongation factor Tu, mitochondrial	6.21358	5.86493	6.25117	6.58551	0.250844	0.811166	0.498344	NA	NA
IGHM	IGHM	Immunoglobulin heavy constant mu	3.12975	2.29188	3.7382	3.22595	0.251353	0.811166	0.498344	NA	NA
TAU	MAPT	Microtubule-associated protein tau	0.278263	0.276212	0.265827	0.217875	0.251647	0.811166	0.498344	NA	NA
AGRD2	ADGRD2	Adhesion G-protein coupled receptor D2	7.13456	8.34495	5.3942	9.46091	0.251656	0.811166	0.498344	NA	NA
PARK7	PARK7	Parkinson disease protein 7	27.2511	25.3858	24.752	24.7648	0.253098	0.811166	0.498344	NA	NA
APOE	APOE	Apolipoprotein E	0.219497	0.207294	0.314275	0.228593	0.254541	0.811166	0.498344	NA	NA
TM143	TMEM143	Transmembrane protein 143	0.204545	0.216633	0.197044	0.259514	0.254578	0.811166	0.498344	NA	NA
F16P2	FBP2	Fructose-1,6-bisphosphatase isozyme 2	15.686	15.4839	13.8055	13.9577	0.255038	0.811166	0.498344	NA	NA
GLOD4	GLOD4	Glyoxalase domain-containing protein 4	0.983113	0.875528	0.940587	1.02365	0.255416	0.811166	0.498344	NA	NA
F10A1	ST13	Hsc70-interacting protein	3.17236	2.99237	3.00741	2.67997	0.255969	0.811166	0.498344	NA	NA
C1QBP	C1QBP	Complement component 1 Q subcomponent-binding protein, mitochondrial	2.6764	2.69417	2.65187	2.94753	0.256259	0.811166	0.498344	NA	NA
PSD13	PSMD13	26S proteasome non-ATPase regulatory subunit 13	0.287243	0.315528	0.319851	0.280556	0.257764	0.811166	0.498344	NA	NA
QCR2	UQCRC2	Cytochrome b-c1 complex subunit 2, mitochondrial	24.9784	23.9038	23.6301	26.0635	0.258183	0.811166	0.498344	NA	NA
LRC47	LRRC47	Leucine-rich repeat-containing protein 47	0.370847	0.255159	0.254508	0.300644	0.258375	0.811166	0.498344	NA	NA
NIT1	NIT1	Deaminated glutathione amidase	0.228677	0.25478	0.20162	0.252075	0.258469	0.811166	0.498344	NA	NA
MYH9	MYH9	Myosin-9	0.573049	0.653392	0.714516	0.611647	0.25934	0.811166	0.498344	NA	NA
EIF3E	EIF3E	Eukaryotic translation initiation factor 3 subunit E	0.0380249	0.0433458	0.0432387	0.0355465	0.260471	0.811166	0.498344	NA	NA
CFAB	CFB	Complement factor B	0.216811	0.128717	0.201647	0.139675	0.260852	0.811166	0.498344	NA	NA
TSPO	TSPO	Translocator protein	0.0462551	0.0471098	0.0561022	0.0540122	0.261049	0.811166	0.498344	NA	NA
NB5R1	CYB5R1	NADH-cytochrome b5 reductase 1	4.81304	4.65573	4.15144	5.2657	0.261408	0.811166	0.498344	NA	NA
MP2K6	MAP2K6	Dual specificity mitogen-activated protein kinase kinase 6	0.683944	0.665858	0.594651	0.643802	0.261846	0.811166	0.498344	NA	NA
MECR	MECR	Enoyl-[acyl-carrier-protein] reductase, mitochondrial	0.348568	0.466065	0.3865	0.47925	0.261885	0.811166	0.498344	NA	NA
COQ8A	COQ8A	Atypical kinase COQ8A, mitochondrial	8.87464	5.53215	4.94028	5.67522	0.262487	0.811166	0.498344	NA	NA
CAVN3	CAVIN3	Caveolae-associated protein 3	0.034988	0.0184135	0.0374654	0.0193042	0.263668	0.811166	0.498344	NA	NA
THRB	F2	Prothrombin	0.535375	0.550928	0.730803	0.584503	0.263881	0.811166	0.498344	NA	NA
PDLI7	PDLIM7	PDZ and LIM domain protein 7	3.22028	2.8217	3.71562	3.07041	0.264226	0.811166	0.498344	NA	NA
HEBP1	HEBP1	Heme-binding protein 1	0.238049	0.248098	0.31312	0.230725	0.264316	0.811166	0.498344	NA	NA
ATPB	ATP5F1B	ATP synthase subunit beta, mitochondrial	76.3839	76.283	78.0457	84.2585	0.264856	0.811166	0.498344	NA	NA
NDUAD	NDUFA13	NADH dehydrogenase [ubiquinone] 1 alpha subcomplex subunit 13	3.47113	3.61021	3.51489	3.93424	0.26624	0.811166	0.498344	NA	NA
KCC2A	CAMK2A	Calcium/calmodulin-dependent protein kinase type II subunit alpha	0.385458	0.436082	0.365827	0.366512	0.267938	0.811166	0.498344	NA	NA
PERM1	PERM1	PGC-1 and ERR-induced regulator in muscle protein 1	0.26528	0.31339	0.298807	0.345949	0.268181	0.811166	0.498344	NA	NA
CAVN4	CAVIN4	Caveolae-associated protein 4	0.535285	0.50131	0.417114	0.42983	0.268902	0.811166	0.498344	NA	NA
VDAC1	VDAC1	Voltage-dependent anion-selective channel protein 1	44.7827	43.3692	42.5316	47.5302	0.26894	0.811166	0.498344	NA	NA
S10AB	S100A11	Protein S100-A11	0.368977	0.436879	0.467477	0.452351	0.269253	0.811166	0.498344	NA	NA
SRCA	SRL	Sarcalumenin	14.4141	13.7424	13.1637	14.4517	0.269974	0.811166	0.498344	NA	NA
VPS4A	VPS4A	Vacuolar protein sorting-associated protein 4A	0.124076	0.0558982	0.0491977	0.0709742	0.2712	0.811166	0.498344	NA	NA
COX5A	COX5A	Cytochrome c oxidase subunit 5A, mitochondrial	28.1581	26.6459	26.0505	29.8168	0.271279	0.811166	0.498344	NA	NA
SGCG	SGCG	Gamma-sarcoglycan	1.42375	1.35041	1.39867	1.48534	0.272029	0.811166	0.498344	NA	NA
NDUA8	NDUFA8	NADH dehydrogenase [ubiquinone] 1 alpha subcomplex subunit 8	1.99722	2.31114	2.19782	2.45546	0.273003	0.811166	0.498344	NA	NA
COX41	COX4I1	Cytochrome c oxidase subunit 4 isoform 1, mitochondrial	22.4184	22.5225	22.4744	25.6624	0.27395	0.811166	0.498344	NA	NA
ABHDA	ABHD10	Palmitoyl-protein thioesterase ABHD10, mitochondrial	0.166266	0.157541	0.203752	0.176154	0.274753	0.811166	0.498344	NA	NA
IGKC	IGKC	Immunoglobulin kappa constant	88.6849	82.4899	110.952	88.8539	0.27521	0.811166	0.498344	NA	NA
SPB6	SERPINB6	Serpin B6	1.35322	1.39792	1.32881	1.47506	0.27554	0.811166	0.498344	NA	NA
VINC	VCL	Vinculin	3.62249	3.49208	4.06012	3.39745	0.276106	0.811166	0.498344	NA	NA
CD47	CD47	Leukocyte surface antigen CD47	0.215237	0.154204	0.21203	0.153091	0.278792	0.811166	0.498344	NA	NA
ENOA	ENO1	Alpha-enolase	28.3202	26.2638	26.9886	25.7054	0.279929	0.811166	0.498344	NA	NA
TNNI1	TNNI1	Troponin I, slow skeletal muscle	137.369	120.177	120.58	152.637	0.280293	0.811166	0.498344	NA	NA
GARS	GARS1	Glycine--tRNA ligase	0.111537	0.0983722	0.107644	0.0902079	0.280514	0.811166	0.498344	NA	NA
TSN14	TSPAN14	Tetraspanin-14	0.368531	0.326832	0.479205	0.353147	0.280519	0.811166	0.498344	NA	NA
COX1	MT-CO1	Cytochrome c oxidase subunit 1	0.251327	0.301545	0.312547	0.368119	0.280574	0.811166	0.498344	NA	NA
PPCE	PREP	Prolyl endopeptidase	3.05705	3.02322	2.72564	2.99293	0.281094	0.811166	0.498344	NA	NA
IGM	Immunoglobulin mu heavy chain OS=Homo sapiens OX=9606	Immunoglobulin mu heavy chain	4.39559	3.13406	4.5723	3.87511	0.281275	0.811166	0.498344	NA	NA
NTM1A	NTMT1	N-terminal Xaa-Pro-Lys N-methyltransferase 1	0.0190336	0.0160256	0.0252991	0.0224373	0.281457	0.811166	0.498344	NA	NA
SYWC	WARS1	Tryptophan--tRNA ligase, cytoplasmic	0.640785	0.710933	0.744357	0.738534	0.281998	0.811166	0.498344	NA	NA
SYIM	IARS2	Isoleucine--tRNA ligase, mitochondrial	0.830016	0.860878	0.902129	0.977846	0.282728	0.811166	0.498344	NA	NA
PP2BB	PPP3CB	Serine/threonine-protein phosphatase 2B catalytic subunit beta isoform	0.334168	0.31434	0.32205	0.266483	0.284507	0.811166	0.498344	NA	NA
RT36	MRPS36	28S ribosomal protein S36, mitochondrial	0.351845	0.40632	0.37208	0.472871	0.284699	0.811166	0.498344	NA	NA
MCCB	MCCC2	Methylcrotonoyl-CoA carboxylase beta chain, mitochondrial	0.194411	0.213437	0.204922	0.245669	0.284783	0.811166	0.498344	NA	NA
DCTN3	DCTN3	Dynactin subunit 3	0.300041	0.266544	0.201436	0.27325	0.285043	0.811166	0.498344	NA	NA
HSDL2	HSDL2	Hydroxysteroid dehydrogenase-like protein 2	3.46132	3.54379	2.66536	3.40766	0.285884	0.811166	0.498344	NA	NA
MYH3	MYH3	Myosin-3	0.341112	0.274296	0.348071	0.237498	0.285916	0.811166	0.498344	NA	NA
LV743	IGLV7-43	Immunoglobulin lambda variable 7-43	0.0469094	0.0417893	0.0808512	0.0421086	0.286645	0.811166	0.498344	NA	NA
RAB18	RAB18	Ras-related protein Rab-18	0.183085	0.203321	0.162101	0.152038	0.289753	0.811166	0.498344	NA	NA
K1C17	KRT17	Keratin, type I cytoskeletal 17	1.67866	1.98986	2.11097	9.01152	0.290092	0.811166	0.498344	NA	NA
LRC20	LRRC20	Leucine-rich repeat-containing protein 20	1.81317	1.68555	1.59338	1.59466	0.290441	0.811166	0.498344	NA	NA
TATD1	TATDN1	Putative deoxyribonuclease TATDN1	0.347969	0.231434	0.315243	0.244785	0.291045	0.811166	0.498344	NA	NA
HMGCL	HMGCL	Hydroxymethylglutaryl-CoA lyase, mitochondrial	0.0409467	0.0431902	0.0346397	0.0583427	0.291425	0.811166	0.498344	NA	NA
RAB10	RAB10	Ras-related protein Rab-10	0.767935	0.708209	0.720162	0.704934	0.291605	0.811166	0.498344	NA	NA
DSG1	DSG1	Desmoglein-1	0.0388212	0.0399033	0.0395259	0.37943	0.292037	0.811166	0.498344	NA	NA
GSHR	GSR	Glutathione reductase, mitochondrial	0.599408	0.542082	0.503092	0.559392	0.29213	0.811166	0.498344	NA	NA
KVD33	IGKV1D-33	Immunoglobulin kappa variable 1D-33	0.299151	0.166702	0.374133	0.255184	0.293472	0.811166	0.498344	NA	NA
KAD1	AK1	Adenylate kinase isoenzyme 1	66.0287	58.0534	59.4043	58.8137	0.293784	0.811166	0.498344	NA	NA
SMPX	SMPX	Small muscular protein	0.769843	0.676781	0.606485	0.658414	0.294847	0.811166	0.498344	NA	NA
IDH3B	IDH3B	Isocitrate dehydrogenase [NAD] subunit beta, mitochondrial	1.0934	0.968747	1.05264	1.20351	0.295765	0.811166	0.498344	NA	NA
GNAI2	GNAI2	Guanine nucleotide-binding protein G(i) subunit alpha-2	0.269952	0.274405	0.309991	0.260393	0.296003	0.811166	0.498344	NA	NA
OPTN	OPTN	Optineurin	0.0336241	0.036035	0.0285729	0.0400481	0.297109	0.811166	0.498344	NA	NA
S41A3	SLC41A3	Solute carrier family 41 member 3	0.096917	0.1004	0.0839868	0.0915833	0.297125	0.811166	0.498344	NA	NA
NUCL	NCL	Nucleolin	0.928039	0.727851	0.962949	1.13215	0.298562	0.811166	0.498344	NA	NA
XPO2	CSE1L	Exportin-2	0.24524	0.278423	0.227785	0.260379	0.299727	0.811166	0.498344	NA	NA
FIS1	FIS1	Mitochondrial fission 1 protein	0.638124	0.663352	0.559778	0.676512	0.299786	0.811166	0.498344	NA	NA
NDUB8	NDUFB8	NADH dehydrogenase [ubiquinone] 1 beta subcomplex subunit 8, mitochondrial	5.5067	5.11995	4.97103	5.79782	0.300297	0.811166	0.498344	NA	NA
COQ6	COQ6	Ubiquinone biosynthesis monooxygenase COQ6, mitochondrial	0.596688	0.617943	0.563614	0.677887	0.300341	0.811166	0.498344	NA	NA
RCN1	RCN1	Reticulocalbin-1	0.543509	0.190005	0.331415	0.17298	0.301066	0.811166	0.498344	NA	NA
ASAH1	ASAH1	Acid ceramidase	0.507166	0.721394	0.575244	0.63025	0.30202	0.811166	0.498344	NA	NA
IDI2	IDI2	Isopentenyl-diphosphate delta-isomerase 2	1.23209	1.23633	0.988977	1.27097	0.302176	0.811166	0.498344	NA	NA
RHOA	RHOA	Transforming protein RhoA	0.310167	0.248619	0.299478	0.270748	0.303045	0.811166	0.498344	NA	NA
MSTN1	MUSTN1	Musculoskeletal embryonic nuclear protein 1	1.02134	0.922224	0.758563	0.689287	0.303608	0.811166	0.498344	NA	NA
TIM8A	TIMM8A	Mitochondrial import inner membrane translocase subunit Tim8 A	0.265501	0.369254	0.228001	0.35744	0.303792	0.811166	0.498344	NA	NA
AT2A1	ATP2A1	Sarcoplasmic/endoplasmic reticulum calcium ATPase 1	188.062	169.568	167.186	160.963	0.303881	0.811166	0.498344	NA	NA
HCDH	HADH	Hydroxyacyl-coenzyme A dehydrogenase, mitochondrial	5.69071	5.59696	5.23003	6.03368	0.304091	0.811166	0.498344	NA	NA
KLH40	KLHL40	Kelch-like protein 40	4.88687	4.81178	4.24052	4.29503	0.304564	0.811166	0.498344	NA	NA
HS71A	HSPA1A	Heat shock 70 kDa protein 1A	25.5264	29.3957	26.2109	27.0246	0.305583	0.811166	0.498344	NA	NA
TOLIP	TOLLIP	Toll-interacting protein	0.391679	0.430973	0.391528	0.449811	0.305925	0.811166	0.498344	NA	NA
MIC26	APOO	MICOS complex subunit MIC26	0.175085	0.199931	0.165908	0.206673	0.306445	0.811166	0.498344	NA	NA
UFD1	UFD1	Ubiquitin recognition factor in ER-associated degradation protein 1	0.259994	0.24558	0.269986	0.209785	0.306624	0.811166	0.498344	NA	NA
ASPN	ASPN	Asporin	0.40044	0.430061	0.904622	0.4072	0.306886	0.811166	0.498344	NA	NA
RL8	RPL8	60S ribosomal protein L8	0.77622	1.09064	0.674659	0.935957	0.307737	0.811166	0.498344	NA	NA
ANKR2	ANKRD2	Ankyrin repeat domain-containing protein 2	8.1354	9.09057	7.68659	8.83363	0.308347	0.811166	0.498344	NA	NA
HS90A	HSP90AA1	Heat shock protein HSP 90-alpha	4.03067	4.60791	4.4829	4.0525	0.309135	0.811166	0.498344	NA	NA
PGRC2	PGRMC2	Membrane-associated progesterone receptor component 2	0.383751	0.353317	0.355948	0.322049	0.309933	0.811166	0.498344	NA	NA
NDUV2	NDUFV2	NADH dehydrogenase [ubiquinone] flavoprotein 2, mitochondrial	7.11162	6.71236	6.62437	7.32476	0.310033	0.811166	0.498344	NA	NA
SCRN3	SCRN3	Secernin-3	0.197355	0.168266	0.172014	0.172418	0.311046	0.811166	0.498344	NA	NA
ABRA	ABRA	Actin-binding Rho-activating protein	3.57992	2.80463	2.01154	3.37216	0.311984	0.811166	0.498344	NA	NA
FETUA	AHSG	Alpha-2-HS-glycoprotein	3.84875	3.28377	4.2669	3.66496	0.312195	0.811166	0.498344	NA	NA
SYCP2	SYCP2	Synaptonemal complex protein 2	0.894082	1.30279	1.18948	1.37699	0.312383	0.811166	0.498344	NA	NA
PLIN1	PLIN1	Perilipin-1	0.0236452	0.0200796	0.049552	0.0221894	0.312517	0.811166	0.498344	NA	NA
TMEDA	TMED10	Transmembrane emp24 domain-containing protein 10	0.139045	0.178527	0.173419	0.188201	0.312735	0.811166	0.498344	NA	NA
CAZA2	CAPZA2	F-actin-capping protein subunit alpha-2	6.68991	6.25187	7.52546	6.93732	0.313778	0.811166	0.498344	NA	NA
IF4A2	EIF4A2	Eukaryotic initiation factor 4A-II	2.45622	2.13402	2.21682	2.31216	0.316389	0.811166	0.498344	NA	NA
NUCG	ENDOG	Endonuclease G, mitochondrial	0.588011	0.496691	0.672463	0.625365	0.316821	0.811166	0.498344	NA	NA
KLH41	KLHL41	Kelch-like protein 41	49.5949	48.7159	45.375	43.6955	0.317315	0.811166	0.498344	NA	NA
PGK1	PGK1	Phosphoglycerate kinase 1	108.476	100.793	108.04	97.0099	0.317868	0.811166	0.498344	NA	NA
ETHE1	ETHE1	Persulfide dioxygenase ETHE1, mitochondrial	0.0947001	0.108537	0.102802	0.120065	0.31838	0.811166	0.498344	NA	NA
MDHC	MDH1	Malate dehydrogenase, cytoplasmic	75.1572	79.0121	66.8051	76.6134	0.318575	0.811166	0.498344	NA	NA
OLA1	OLA1	Obg-like ATPase 1	1.57329	1.44779	1.39507	1.40136	0.318775	0.811166	0.498344	NA	NA
NPL4	NPLOC4	Nuclear protein localization protein 4 homolog	0.115862	0.1233	0.168432	0.110337	0.319583	0.811166	0.498344	NA	NA
SBSN	SBSN	Suprabasin	0.00517491	0.00396414	0.0368077	0.00333307	0.319724	0.811166	0.498344	NA	NA
LEG7	LGALS7	Galectin-7	0.00876214	0.00841444	0.084552	0.00628187	0.320215	0.811166	0.498344	NA	NA
SGCA	SGCA	Alpha-sarcoglycan	1.15653	1.21388	1.09329	1.05591	0.320425	0.811166	0.498344	NA	NA
RD23B	RAD23B	UV excision repair protein RAD23 homolog B	1.28119	1.13579	1.09514	1.10703	0.320549	0.811166	0.498344	NA	NA
ISOC1	ISOC1	Isochorismatase domain-containing protein 1	0.215366	0.265074	0.263815	0.254099	0.321088	0.811166	0.498344	NA	NA
MGST3	MGST3	Microsomal glutathione S-transferase 3	9.46881	9.19712	9.12408	10.2367	0.321739	0.811166	0.498344	NA	NA
SYK	KARS1	Lysine--tRNA ligase	0.378061	0.369459	0.342798	0.326677	0.321844	0.811166	0.498344	NA	NA
H2B1B	H2BC3	Histone H2B type 1-B	0.174402	0.208002	0.208367	0.313423	0.322432	0.811166	0.498344	NA	NA
ACON	ACO2	Aconitate hydratase, mitochondrial	24.7249	24.9134	23.3373	26.3877	0.322737	0.811166	0.498344	NA	NA
TCPE	CCT5	T-complex protein 1 subunit epsilon	0.400237	0.319185	0.322193	0.32524	0.322748	0.811166	0.498344	NA	NA
APOA2	APOA2	Apolipoprotein A-II	5.28381	4.84086	6.24765	4.57518	0.32288	0.811166	0.498344	NA	NA
BGH3	TGFBI	Transforming growth factor-beta-induced protein ig-h3	0.0406582	0.0176939	0.0938668	0.0159398	0.323261	0.811166	0.498344	NA	NA
PURA	PURA	Transcriptional activator protein Pur-alpha	0.260871	0.263095	0.304283	0.333653	0.323798	0.811166	0.498344	NA	NA
FBSL	FBRSL1	Fibrosin-1-like protein	0.342283	0.460514	0.383821	0.376288	0.324027	0.811166	0.498344	NA	NA
CSRP3	CSRP3	Cysteine and glycine-rich protein 3	32.5831	34.3284	29.4516	36.1566	0.324256	0.811166	0.498344	NA	NA
FLOT1	FLOT1	Flotillin-1	0.115214	0.116257	0.115537	0.101952	0.324585	0.811166	0.498344	NA	NA
SAM50	SAMM50	Sorting and assembly machinery component 50 homolog	1.92598	2.19578	3.41143	2.01707	0.324625	0.811166	0.498344	NA	NA
SMAD9	SMAD9	Mothers against decapentaplegic homolog 9	0.23829	0.188052	0.199901	0.212941	0.325103	0.811166	0.498344	NA	NA
ANXA4	ANXA4	Annexin A4	0.241692	0.266018	0.374036	0.269639	0.325348	0.811166	0.498344	NA	NA
ACTS	ACTA1	Actin, alpha skeletal muscle	1661.41	1618.31	1832.73	1585.79	0.326197	0.811166	0.498344	NA	NA
CC112	CCDC112	Coiled-coil domain-containing protein 112	0.649368	1.95564	0.441853	0.364546	0.326263	0.811166	0.498344	NA	NA
ALDOA	ALDOA	Fructose-bisphosphate aldolase A	677.794	631.832	671.459	637.52	0.326391	0.811166	0.498344	NA	NA
ECM29	ECPAS	Proteasome adapter and scaffold protein ECM29	0.295608	0.289527	0.288003	0.258038	0.326657	0.811166	0.498344	NA	NA
PSD10	PSMD10	26S proteasome non-ATPase regulatory subunit 10	0.284301	0.275462	0.405666	0.258793	0.326812	0.811166	0.498344	NA	NA
RAP1A	RAP1A	Ras-related protein Rap-1A	0.328715	0.326094	0.336363	0.287774	0.327732	0.811166	0.498344	NA	NA
TWF2	TWF2	Twinfilin-2	0.275974	0.267423	0.207059	0.263847	0.327802	0.811166	0.498344	NA	NA
EPM2A	EPM2A	Laforin	0.144124	0.170626	0.122509	0.130869	0.327999	0.811166	0.498344	NA	NA
KCRS	CKMT2	Creatine kinase S-type, mitochondrial	113.189	107.803	109.633	120.062	0.328611	0.811166	0.498344	NA	NA
ACBP	DBI	Acyl-CoA-binding protein	8.89492	9.66671	8.57044	9.71767	0.331998	0.811166	0.498344	NA	NA
RL4	RPL4	60S ribosomal protein L4	1.0002	0.862124	0.961516	0.962301	0.332385	0.811166	0.498344	NA	NA
PROF1	PFN1	Profilin-1	4.98072	5.35764	5.54183	5.38789	0.333677	0.811166	0.498344	NA	NA
NB5R3	CYB5R3	NADH-cytochrome b5 reductase 3	1.78947	1.96618	2.09165	1.87889	0.334622	0.811166	0.498344	NA	NA
ADHX	ADH5	Alcohol dehydrogenase class-3	0.946953	0.815804	0.81537	0.885908	0.335012	0.811166	0.498344	NA	NA
NDKA	NME1	Nucleoside diphosphate kinase A	1.37604	1.27793	1.34038	1.37602	0.335141	0.811166	0.498344	NA	NA
NACAM	NACA	Nascent polypeptide-associated complex subunit alpha, muscle-specific form	3.00789	2.99111	3.06966	3.5443	0.335544	0.811166	0.498344	NA	NA
NDUAA	NDUFA10	NADH dehydrogenase [ubiquinone] 1 alpha subcomplex subunit 10, mitochondrial	4.89058	6.98927	4.75433	6.16922	0.336377	0.811166	0.498344	NA	NA
ITIH4	ITIH4	Inter-alpha-trypsin inhibitor heavy chain H4	0.454578	0.405166	0.642939	0.50105	0.336671	0.811166	0.498344	NA	NA
ATP5J	ATP5PF	ATP synthase-coupling factor 6, mitochondrial	6.81261	7.29326	7.17877	7.97692	0.336967	0.811166	0.498344	NA	NA
KPBB	PHKB	Phosphorylase b kinase regulatory subunit beta	1.33623	1.357	1.21956	1.18378	0.337161	0.811166	0.498344	NA	NA
ATPF2	ATPAF2	ATP synthase mitochondrial F1 complex assembly factor 2	0.0503808	0.0606846	0.0750121	0.0799893	0.337439	0.811166	0.498344	NA	NA
PSA6	PSMA6	Proteasome subunit alpha type-6	2.3509	1.99451	2.17493	2.1079	0.337893	0.811166	0.498344	NA	NA
NNTM	NNT	NAD(P) transhydrogenase, mitochondrial	10.7243	9.55983	8.81106	10.8114	0.33825	0.811166	0.498344	NA	NA
LMNA	LMNA	Prelamin-A/C	7.88171	11.0446	9.50104	8.8236	0.338273	0.811166	0.498344	NA	NA
TM198	TMEM198	Transmembrane protein 198	15.5803	13.8988	19.7545	18.6331	0.339113	0.811166	0.498344	NA	NA
RASA3	RASA3	Ras GTPase-activating protein 3	1.138	1.16595	0.77024	1.39435	0.339368	0.811166	0.498344	NA	NA
ACY1	ACY1	Aminoacylase-1	1.32286	0.993676	0.961988	1.44527	0.339462	0.811166	0.498344	NA	NA
PDPR	PDPR	Pyruvate dehydrogenase phosphatase regulatory subunit, mitochondrial	0.379647	0.522388	0.457942	0.620472	0.339582	0.811166	0.498344	NA	NA
AL1A1	ALDH1A1	Retinal dehydrogenase 1	2.82446	2.93299	2.58706	2.95386	0.339726	0.811166	0.498344	NA	NA
SYNPO	SYNPO	Synaptopodin	2.44877	2.19034	2.35297	2.50179	0.339978	0.811166	0.498344	NA	NA
CSN2	COPS2	COP9 signalosome complex subunit 2	0.244619	0.269939	0.291404	0.241012	0.34058	0.811166	0.498344	NA	NA
ADPRS	ADPRS	ADP-ribose glycohydrolase ARH3	0.220614	0.213418	0.218976	0.294781	0.34137	0.811166	0.498344	NA	NA
LYPA1	LYPLA1	Acyl-protein thioesterase 1	0.98381	0.947089	0.90239	0.983087	0.341617	0.811166	0.498344	NA	NA
DNJA2	DNAJA2	DnaJ homolog subfamily A member 2	0.471798	0.481933	0.385914	0.453383	0.341828	0.811166	0.498344	NA	NA
LYPL1	LYPLAL1	Lysophospholipase-like protein 1	0.092059	0.127298	0.11653	0.11175	0.342267	0.811166	0.498344	NA	NA
SAP	PSAP	Prosaposin	0.941229	0.897072	1.0083	0.994822	0.343173	0.811166	0.498344	NA	NA
GAMT	GAMT	Guanidinoacetate N-methyltransferase	4.12742	3.96404	3.83005	3.73171	0.343205	0.811166	0.498344	NA	NA
FHOD1	FHOD1	FH1/FH2 domain-containing protein 1	0.616823	0.634849	0.54883	0.647268	0.343673	0.811166	0.498344	NA	NA
RS9	RPS9	40S ribosomal protein S9	0.307099	0.343428	0.30662	0.199365	0.344262	0.811166	0.498344	NA	NA
AT1A2	ATP1A2	Sodium/potassium-transporting ATPase subunit alpha-2	3.22107	3.27685	5.37015	2.70137	0.344464	0.811166	0.498344	NA	NA
APOC3	APOC3	Apolipoprotein C-III	0.976986	0.90033	1.11857	0.850059	0.345234	0.811166	0.498344	NA	NA
PGM2L	PGM2L1	Glucose 1,6-bisphosphate synthase	0.316231	0.352424	0.259922	0.276562	0.345275	0.811166	0.498344	NA	NA
CX6B1	COX6B1	Cytochrome c oxidase subunit 6B1	15.6556	16.4505	16.3128	17.7067	0.347905	0.811166	0.498344	NA	NA
RS28	RPS28	40S ribosomal protein S28	0.627561	0.535419	0.77327	0.751815	0.348618	0.811166	0.498344	NA	NA
TRYB1	TPSAB1	Tryptase alpha/beta-1	0.520769	0.371651	0.592516	0.37288	0.348786	0.811166	0.498344	NA	NA
LDHD	LDHD	Probable D-lactate dehydrogenase, mitochondrial	0.22944	0.207918	0.220646	0.25523	0.349172	0.811166	0.498344	NA	NA
ACSL3	ACSL3	Long-chain-fatty-acid--CoA ligase 3	0.222336	0.212919	0.192152	0.173147	0.349396	0.811166	0.498344	NA	NA
TIM9	TIMM9	Mitochondrial import inner membrane translocase subunit Tim9	0.492729	0.311602	0.309904	0.366623	0.349989	0.811166	0.498344	NA	NA
EF1D	EEF1D	Elongation factor 1-delta	2.10105	1.97824	1.97822	1.87373	0.350312	0.811166	0.498344	NA	NA
NHLC2	NHLRC2	NHL repeat-containing protein 2	0.114911	0.0640897	0.0718117	0.0609521	0.35082	0.811166	0.498344	NA	NA
PA1B2	PAFAH1B2	Platelet-activating factor acetylhydrolase IB subunit alpha2	0.0388876	0.0471602	0.0472139	0.0483996	0.350915	0.811166	0.498344	NA	NA
PABP4	PABPC4	Polyadenylate-binding protein 4	0.198977	0.217956	0.405084	0.199063	0.351448	0.811166	0.498344	NA	NA
CX7A1	COX7A1	Cytochrome c oxidase subunit 7A1, mitochondrial	14.966	14.9879	14.8026	16.7426	0.352206	0.811166	0.498344	NA	NA
KS6A3	RPS6KA3	Ribosomal protein S6 kinase alpha-3	0.362615	0.398305	0.587193	0.430285	0.35332	0.811166	0.498344	NA	NA
ALBU	ALB	Albumin	556.435	542.493	702.472	597.062	0.353677	0.811166	0.498344	NA	NA
PLIN3	PLIN3	Perilipin-3	2.34395	1.96306	2.15302	2.25536	0.353687	0.811166	0.498344	NA	NA
NDKB	NME2	Nucleoside diphosphate kinase B	2.83391	2.7467	2.70284	2.9059	0.353798	0.811166	0.498344	NA	NA
G6PI	GPI	Glucose-6-phosphate isomerase	43.0778	41.164	40.4021	40.514	0.354438	0.811166	0.498344	NA	NA
NEK7	NEK7	Serine/threonine-protein kinase Nek7	0.119517	0.0453682	0.0350608	0.0459406	0.35486	0.811166	0.498344	NA	NA
NDUA6	NDUFA6	NADH dehydrogenase [ubiquinone] 1 alpha subcomplex subunit 6	1.04573	1.12655	1.11703	1.28111	0.354934	0.811166	0.498344	NA	NA
MYH8	MYH8	Myosin-8	0.120211	0.0449186	0.0442009	0.0432802	0.355024	0.811166	0.498344	NA	NA
ODO1	OGDH	2-oxoglutarate dehydrogenase, mitochondrial	11.2072	8.28946	8.03419	8.87765	0.355078	0.811166	0.498344	NA	NA
RALA	RALA	Ras-related protein Ral-A	0.126219	0.0757569	0.0804873	0.0808691	0.355277	0.811166	0.498344	NA	NA
PSB5	PSMB5	Proteasome subunit beta type-5	1.22532	1.21149	1.11684	1.11623	0.35545	0.811166	0.498344	NA	NA
DTNA	DTNA	Dystrobrevin alpha	0.877881	0.79869	0.739584	0.906393	0.357391	0.811166	0.498344	NA	NA
CRKL	CRKL	Crk-like protein	0.307395	0.319492	0.276671	0.30752	0.35839	0.811166	0.498344	NA	NA
BLMH	BLMH	Bleomycin hydrolase	0.0777894	0.0710392	0.0882405	0.0674666	0.358682	0.811166	0.498344	NA	NA
ABEC2	APOBEC2	C->U-editing enzyme APOBEC-2	14.0029	13.5036	14.9646	13.0757	0.358743	0.811166	0.498344	NA	NA
NXN	NXN	Nucleoredoxin	0.101252	0.112651	0.113937	0.0929936	0.359678	0.811166	0.498344	NA	NA
BCAT2	BCAT2	Branched-chain-amino-acid aminotransferase, mitochondrial	0.442875	0.410334	0.387745	0.455165	0.359829	0.811166	0.498344	NA	NA
MYOM3	MYOM3	Myomesin-3	18.3086	20.6919	15.9523	17.2547	0.36002	0.811166	0.498344	NA	NA
COQ7	COQ7	5-demethoxyubiquinone hydroxylase, mitochondrial	0.543452	0.590591	0.510182	0.627038	0.360267	0.811166	0.498344	NA	NA
CAH3	CA3	Carbonic anhydrase 3	663.077	607.068	601.978	623.347	0.360533	0.811166	0.498344	NA	NA
ANGT	AGT	Angiotensinogen	0.301573	0.248393	0.297389	0.214687	0.361674	0.811166	0.498344	NA	NA
QCR9	UQCR10	Cytochrome b-c1 complex subunit 9	1.5268	1.75063	1.71178	1.78747	0.362243	0.811166	0.498344	NA	NA
SMD3	SNRPD3	Small nuclear ribonucleoprotein Sm D3	0.184972	0.134856	0.156186	0.151976	0.36368	0.811166	0.498344	NA	NA
KCY	CMPK1	UMP-CMP kinase	0.313358	0.285637	0.278805	0.300816	0.363811	0.811166	0.498344	NA	NA
HSP74	HSPA4	Heat shock 70 kDa protein 4	0.728104	0.72081	0.611088	0.728361	0.363821	0.811166	0.498344	NA	NA
G6PE	H6PD	GDH/6PGL endoplasmic bifunctional protein	0.210144	0.0671048	0.0691397	0.0808784	0.363871	0.811166	0.498344	NA	NA
PPIL1	PPIL1	Peptidyl-prolyl cis-trans isomerase-like 1	0.0735158	0.0315647	0.030781	0.289081	0.363895	0.811166	0.498344	NA	NA
S35U4	SLC35A4	SLC35A4 upstream open reading frame protein	0.0618463	0.0641691	0.0671925	0.0756856	0.364019	0.811166	0.498344	NA	NA
A1AG2	ORM2	Alpha-1-acid glycoprotein 2	1.18251	1.08818	1.38013	1.08371	0.364134	0.811166	0.498344	NA	NA
DYHC1	DYNC1H1	Cytoplasmic dynein 1 heavy chain 1	0.446695	0.311338	0.6362	0.581485	0.36443	0.811166	0.498344	NA	NA
PSA2	PSMA2	Proteasome subunit alpha type-2	0.981666	1.05514	0.953877	0.937384	0.364527	0.811166	0.498344	NA	NA
SDHA	SDHA	Succinate dehydrogenase [ubiquinone] flavoprotein subunit, mitochondrial	10.6622	10.016	9.47713	10.9585	0.365831	0.811166	0.498344	NA	NA
CO4B	C4B	Complement C4-B	1.02554	0.709113	1.02814	0.869666	0.365911	0.811166	0.498344	NA	NA
A1AT	SERPINA1	Alpha-1-antitrypsin	10.6693	9.46162	14.2513	12.9386	0.366273	0.811166	0.498344	NA	NA
MLRV	MYL2	Myosin regulatory light chain 2, ventricular/cardiac muscle isoform	385.564	381.145	340.41	429.434	0.366376	0.811166	0.498344	NA	NA
TS101	TSG101	Tumor susceptibility gene 101 protein	0.0986446	0.0942146	0.0913583	0.0830507	0.366716	0.811166	0.498344	NA	NA
SDHB	SDHB	Succinate dehydrogenase [ubiquinone] iron-sulfur subunit, mitochondrial	4.92026	5.00764	4.93795	5.43468	0.366759	0.811166	0.498344	NA	NA
ALDR	AKR1B1	Aldo-keto reductase family 1 member B1	16.0385	14.7446	13.9331	14.7772	0.367264	0.811166	0.498344	NA	NA
HNRPU	HNRNPU	Heterogeneous nuclear ribonucleoprotein U	1.03106	0.82134	0.843226	0.736998	0.367813	0.811166	0.498344	NA	NA
K1C14	KRT14	Keratin, type I cytoskeletal 14	0.425769	0.475716	0.533572	0.965996	0.367831	0.811166	0.498344	NA	NA
IMA5	KPNA1	Importin subunit alpha-5	0.0972939	0.134305	0.138554	0.102237	0.36827	0.811166	0.498344	NA	NA
PSMD3	PSMD3	26S proteasome non-ATPase regulatory subunit 3	0.390069	0.365615	0.329479	0.308129	0.368537	0.811166	0.498344	NA	NA
COQ9	COQ9	Ubiquinone biosynthesis protein COQ9, mitochondrial	4.77893	4.68122	3.90562	5.04761	0.368705	0.811166	0.498344	NA	NA
RS18	RPS18	40S ribosomal protein S18	0.049814	0.0532863	0.145887	0.157159	0.368965	0.811166	0.498344	NA	NA
IL18R	IL18R1	Interleukin-18 receptor 1	2.79394	2.46702	2.42395	2.54763	0.369046	0.811166	0.498344	NA	NA
C1TC	MTHFD1	C-1-tetrahydrofolate synthase, cytoplasmic	0.526277	0.56308	0.535951	0.612639	0.369349	0.811166	0.498344	NA	NA
XIRP1	XIRP1	Xin actin-binding repeat-containing protein 1	2.47356	10.0646	1.74396	2.17414	0.369781	0.811166	0.498344	NA	NA
ATP68	ATP5MJ	ATP synthase subunit ATP5MJ, mitochondrial	1.52387	1.66729	1.62488	1.77226	0.370226	0.811166	0.498344	NA	NA
TRI54	TRIM54	Tripartite motif-containing protein 54	0.964048	0.920476	0.971514	1.10574	0.370519	0.811166	0.498344	NA	NA
TRI72	TRIM72	Tripartite motif-containing protein 72	13.1057	14.8571	13.3562	14.7604	0.372354	0.812186	0.498971	NA	NA
TIM50	TIMM50	Mitochondrial import inner membrane translocase subunit TIM50	0.13587	0.125279	0.240725	0.223583	0.373123	0.812186	0.498971	NA	NA
SURF4	SURF4	Surfeit locus protein 4	0.259109	0.22065	0.212662	0.206331	0.373615	0.812186	0.498971	NA	NA
JAM3	JAM3	Junctional adhesion molecule C	1.02312	1.73784	0.419785	1.19975	0.373663	0.812186	0.498971	NA	NA
APOA1	APOA1	Apolipoprotein A-I	25.1008	22.0867	27.9699	20.7635	0.373749	0.812186	0.498971	NA	NA
AT1B1	ATP1B1	Sodium/potassium-transporting ATPase subunit beta-1	1.85339	2.04602	3.02321	2.28447	0.374399	0.812397	0.4991	NA	NA
LDHA	LDHA	L-lactate dehydrogenase A chain	92.2204	84.3349	84.3692	78.9116	0.375037	0.812581	0.499213	NA	NA
PDIA6	PDIA6	Protein disulfide-isomerase A6	0.345987	0.284853	0.352569	0.281059	0.375869	0.812803	0.49935	NA	NA
TRDN	TRDN	Triadin	2.08646	2.21049	1.25383	1.67329	0.377175	0.812803	0.49935	NA	NA
MP2K1	MAP2K1	Dual specificity mitogen-activated protein kinase kinase 1	0.488675	0.535119	0.459204	0.521702	0.378591	0.812803	0.49935	NA	NA
SETLP	SETSIP	Protein SETSIP	0.149772	0.157662	0.152552	0.218197	0.379701	0.812803	0.49935	NA	NA
IF4G1	EIF4G1	Eukaryotic translation initiation factor 4 gamma 1	0.243093	0.19364	0.184755	0.186782	0.381747	0.812803	0.49935	NA	NA
PLCD4	PLCD4	1-phosphatidylinositol 4,5-bisphosphate phosphodiesterase delta-4	0.693695	0.639009	0.612654	0.613095	0.382363	0.812803	0.49935	NA	NA
NDUB4	NDUFB4	NADH dehydrogenase [ubiquinone] 1 beta subcomplex subunit 4	2.07444	2.19887	1.97184	2.2814	0.382487	0.812803	0.49935	NA	NA
THTM	MPST	3-mercaptopyruvate sulfurtransferase	0.344249	0.347356	0.37384	0.388977	0.383276	0.812803	0.49935	NA	NA
CSN8	COPS8	COP9 signalosome complex subunit 8	0.429716	0.447726	0.354195	0.348167	0.383934	0.812803	0.49935	NA	NA
PSMD9	PSMD9	26S proteasome non-ATPase regulatory subunit 9	0.0476331	0.0563835	0.0649375	0.0581134	0.384389	0.812803	0.49935	NA	NA
DENR	DENR	Density-regulated protein	0.268179	0.22362	0.214083	0.300082	0.384627	0.812803	0.49935	NA	NA
AOFA	MAOA	Amine oxidase [flavin-containing] A	0.09032	0.1109	0.0905801	0.111641	0.384746	0.812803	0.49935	NA	NA
A1AG1	ORM1	Alpha-1-acid glycoprotein 1	4.04512	4.03775	5.09817	3.9169	0.3855	0.812803	0.49935	NA	NA
EIF3F	EIF3F	Eukaryotic translation initiation factor 3 subunit F	0.0695042	0.0818475	0.0523244	0.0641831	0.386352	0.812803	0.49935	NA	NA
MYOZ2	MYOZ2	Myozenin-2	6.99691	6.58534	6.16809	7.69287	0.386432	0.812803	0.49935	NA	NA
H3C	H3-5	Histone H3.3C	0.173162	0.168631	0.240094	0.281149	0.387813	0.812803	0.49935	NA	NA
BCD1	ZNHIT6	Box C/D snoRNA protein 1	0.723414	0.304206	0.734282	0.21908	0.388694	0.812803	0.49935	NA	NA
PDIA1	P4HB	Protein disulfide-isomerase	2.4758	2.44459	2.74911	2.38417	0.389382	0.812803	0.49935	NA	NA
CSN6	COPS6	COP9 signalosome complex subunit 6	0.455267	0.432173	0.443311	0.413934	0.390107	0.812803	0.49935	NA	NA
LV39	IGLV3-9	Immunoglobulin lambda variable 3-9	1.61565	1.30621	1.62554	1.57343	0.390463	0.812803	0.49935	NA	NA
PFD3	VBP1	Prefoldin subunit 3	0.18875	0.158483	0.184105	0.161706	0.391504	0.812803	0.49935	NA	NA
TPM3	TPM3	Tropomyosin alpha-3 chain	449.231	465.733	394.735	507.855	0.39155	0.812803	0.49935	NA	NA
K2C6A	KRT6A	Keratin, type II cytoskeletal 6A	0.113868	0.0679916	0.0824322	1.26303	0.391588	0.812803	0.49935	NA	NA
DUS3	DUSP3	Dual specificity protein phosphatase 3	2.42584	2.33554	2.37842	2.63043	0.392144	0.812803	0.49935	NA	NA
SYP2L	SYNPO2L	Synaptopodin 2-like protein	4.93728	6.94604	4.70047	5.03294	0.392321	0.812803	0.49935	NA	NA
ODP2	DLAT	Dihydrolipoyllysine-residue acetyltransferase component of pyruvate dehydrogenase complex, mitochondrial	5.53878	5.89877	5.97207	6.33283	0.392471	0.812803	0.49935	NA	NA
SAHH	AHCY	Adenosylhomocysteinase	1.83996	1.55466	1.57081	1.68608	0.393054	0.812803	0.49935	NA	NA
URM1	URM1	Ubiquitin-related modifier 1	0.575222	0.571195	0.780862	0.617769	0.393228	0.812803	0.49935	NA	NA
IGHA1	IGHA1	Immunoglobulin heavy constant alpha 1	13.7493	12.0396	16.9822	13.7615	0.393311	0.812803	0.49935	NA	NA
TM109	TMEM109	Transmembrane protein 109	0.940654	0.808508	0.955727	0.819175	0.393384	0.812803	0.49935	NA	NA
NIF3L	NIF3L1	NIF3-like protein 1	0.0571676	0.0603624	0.0622244	0.053538	0.393556	0.812803	0.49935	NA	NA
AOC3	AOC3	Membrane primary amine oxidase	0.135982	0.169414	0.192631	0.137927	0.393791	0.812803	0.49935	NA	NA
TECR	TECR	Very-long-chain enoyl-CoA reductase	0.129008	0.125013	0.125477	0.108392	0.393941	0.812803	0.49935	NA	NA
TBCB	TBCB	Tubulin-folding cofactor B	0.0920276	0.0901459	0.108143	0.0743004	0.393952	0.812803	0.49935	NA	NA
ISOC2	ISOC2	Isochorismatase domain-containing protein 2	1.34248	1.45533	1.3582	1.49812	0.39765	0.8164	0.50156	NA	NA
PIMT	PCMT1	Protein-L-isoaspartate(D-aspartate) O-methyltransferase	5.46779	5.44413	5.09687	5.09824	0.398363	0.8164	0.50156	NA	NA
GST2	GSTT2	Glutathione S-transferase theta-2	0.126951	0.131345	0.118167	0.141575	0.398962	0.8164	0.50156	NA	NA
K2C1	KRT1	Keratin, type II cytoskeletal 1	6.49885	7.70055	11.1966	7.09134	0.399142	0.8164	0.50156	NA	NA
PDP1	PDP1	[Pyruvate dehydrogenase [acetyl-transferring]]-phosphatase 1, mitochondrial	0.487525	0.192122	0.21018	0.225344	0.400119	0.8164	0.50156	NA	NA
PEDF	SERPINF1	Pigment epithelium-derived factor	0.308648	0.196837	0.207741	0.197736	0.400397	0.8164	0.50156	NA	NA
DLDH	DLD	Dihydrolipoyl dehydrogenase, mitochondrial	7.88204	8.96846	8.73152	9.25782	0.400901	0.8164	0.50156	NA	NA
PLMN	PLG	Plasminogen	0.897744	0.747825	0.741828	1.82932	0.401089	0.8164	0.50156	NA	NA
A1BG	A1BG	Alpha-1B-glycoprotein	0.68766	0.690652	0.820509	0.611175	0.401177	0.8164	0.50156	NA	NA
PTGR3	ZADH2	Prostaglandin reductase 3	0.105527	0.0877066	0.0963799	0.0603358	0.40137	0.8164	0.50156	NA	NA
CFAI	CFI	Complement factor I	0.0645097	0.0609373	0.0860404	0.101915	0.401992	0.8164	0.50156	NA	NA
AL4A1	ALDH4A1	Delta-1-pyrroline-5-carboxylate dehydrogenase, mitochondrial	2.29799	2.31388	2.18144	2.47237	0.402365	0.8164	0.50156	NA	NA
UB2D2	UBE2D2	Ubiquitin-conjugating enzyme E2 D2	1.0085	1.1223	1.76087	0.895817	0.404289	0.818616	0.502921	NA	NA
LEG1	LGALS1	Galectin-1	24.8892	22.9998	26.6211	25.1153	0.404799	0.818616	0.502921	NA	NA
DUS28	DUSP28	Dual specificity phosphatase 28	0.540241	0.0110893	0.0163366	0.00760758	0.405548	0.818616	0.502921	NA	NA
NDUA1	NDUFA1	NADH dehydrogenase [ubiquinone] 1 alpha subcomplex subunit 1	0.136616	0.189326	0.174072	0.151676	0.405686	0.818616	0.502921	NA	NA
CA2D1	CACNA2D1	Voltage-dependent calcium channel subunit alpha-2/delta-1	1.34508	1.26353	1.20708	1.24994	0.406937	0.820014	0.50378	NA	NA
ANXA7	ANXA7	Annexin A7	3.86229	3.78466	3.27265	4.13415	0.407843	0.820714	0.50421	NA	NA
NDUB7	NDUFB7	NADH dehydrogenase [ubiquinone] 1 beta subcomplex subunit 7	2.03211	2.11302	1.89047	2.1959	0.410876	0.823624	0.505998	NA	NA
RL36	RPL36	60S ribosomal protein L36	0.326165	0.32243	0.222391	0.299546	0.411083	0.823624	0.505998	NA	NA
CYB	MT-CYB	Cytochrome b	2.38463	2.35029	2.43	2.66383	0.41212	0.823624	0.505998	NA	NA
FLOT2	FLOT2	Flotillin-2	0.0920869	0.0745133	0.0771223	0.0638104	0.412151	0.823624	0.505998	NA	NA
RINI	RNH1	Ribonuclease inhibitor	3.41662	3.47112	3.61124	3.74718	0.412312	0.823624	0.505998	NA	NA
MAOM	ME2	NAD-dependent malic enzyme, mitochondrial	0.836693	0.371573	0.319702	0.398086	0.412653	0.823624	0.505998	NA	NA
ENOG	ENO2	Gamma-enolase	8.41096	8.06971	7.86878	7.31028	0.41382	0.824833	0.50674	NA	NA
K1C16	KRT16	Keratin, type I cytoskeletal 16	0.141061	0.15238	0.212718	1.60033	0.414665	0.824876	0.506767	NA	NA
UBAC1	UBAC1	Ubiquitin-associated domain-containing protein 1	0.380791	0.343091	0.384237	0.364506	0.414965	0.824876	0.506767	NA	NA
UBE2N	UBE2N	Ubiquitin-conjugating enzyme E2 N	3.66522	3.52541	3.44663	3.55141	0.415761	0.825341	0.507053	NA	NA
VATB2	ATP6V1B2	V-type proton ATPase subunit B, brain isoform	0.267906	0.233003	0.242487	0.26635	0.417146	0.825701	0.507274	NA	NA
EZRI	EZR	Ezrin	0.22247	0.209134	0.166849	0.13655	0.41749	0.825701	0.507274	NA	NA
RS25	RPS25	40S ribosomal protein S25	0.316043	0.326309	0.325205	0.256629	0.417798	0.825701	0.507274	NA	NA
ATPG	ATP5F1C	ATP synthase subunit gamma, mitochondrial	9.33815	9.9691	16.139	10.6208	0.418893	0.825701	0.507274	NA	NA
DD19A	DDX19A	ATP-dependent RNA helicase DDX19A	0.293282	0.24553	0.276152	0.245167	0.419276	0.825701	0.507274	NA	NA
ANXA6	ANXA6	Annexin A6	7.28632	7.1586	6.93637	6.72706	0.419315	0.825701	0.507274	NA	NA
DCXR	DCXR	L-xylulose reductase	0.780699	0.794935	0.724043	0.858053	0.419917	0.82578	0.507322	NA	NA
HINT2	HINT2	Histidine triad nucleotide-binding protein 2, mitochondrial	0.899986	1.01319	0.901862	1.01963	0.420874	0.826556	0.507799	NA	NA
K2C5	KRT5	Keratin, type II cytoskeletal 5	0.270281	0.280754	0.526195	3.33858	0.42149	0.826661	0.507863	NA	NA
NDUAB	NDUFA11	NADH dehydrogenase [ubiquinone] 1 alpha subcomplex subunit 11	2.2684	2.51942	2.32794	2.56043	0.423376	0.827384	0.508308	NA	NA
NDUBB	NDUFB11	NADH dehydrogenase [ubiquinone] 1 beta subcomplex subunit 11, mitochondrial	4.27235	4.51933	4.24095	4.86719	0.424572	0.827384	0.508308	NA	NA
PHB2	PHB2	Prohibitin-2	2.8989	2.77504	2.31324	2.37162	0.425152	0.827384	0.508308	NA	NA
SPTN1	SPTAN1	Spectrin alpha chain, non-erythrocytic 1	0.0336114	0.0378958	0.0278754	0.0349012	0.425722	0.827384	0.508308	NA	NA
UCHL5	UCHL5	Ubiquitin carboxyl-terminal hydrolase isozyme L5	0.0787544	0.052347	0.0447175	0.0404185	0.42608	0.827384	0.508308	NA	NA
CNTP4	CNTNAP4	Contactin-associated protein-like 4	1.51721	1.26689	1.40243	1.51964	0.42643	0.827384	0.508308	NA	NA
C560	SDHC	Succinate dehydrogenase cytochrome b560 subunit, mitochondrial	0.950632	0.929907	0.808306	0.980949	0.42761	0.827384	0.508308	NA	NA
PLPP	PDXP	Chronophin	0.046803	0.0389895	0.0372897	0.0612383	0.427809	0.827384	0.508308	NA	NA
LMAN1	LMAN1	Protein ERGIC-53	0.260614	0.249927	0.234909	0.217211	0.4294	0.827384	0.508308	NA	NA
IGHG3	IGHG3	Immunoglobulin heavy constant gamma 3	2.81654	2.4803	3.51963	3.08744	0.429626	0.827384	0.508308	NA	NA
ZGRF1	ZGRF1	Protein ZGRF1	1.00274	0.914575	1.20872	0.967268	0.429635	0.827384	0.508308	NA	NA
RL10	RPL10	60S ribosomal protein L10	1.43212	0.996766	1.06966	0.801425	0.430133	0.827384	0.508308	NA	NA
ETFD	ETFDH	Electron transfer flavoprotein-ubiquinone oxidoreductase, mitochondrial	1.57436	1.51351	1.40196	1.63832	0.430549	0.827384	0.508308	NA	NA
ACYP2	ACYP2	Acylphosphatase-2	6.17704	5.51796	5.28715	5.86718	0.430696	0.827384	0.508308	NA	NA
CPT2	CPT2	Carnitine O-palmitoyltransferase 2, mitochondrial	0.333445	0.340135	0.339244	0.381469	0.430789	0.827384	0.508308	NA	NA
SNTB1	SNTB1	Beta-1-syntrophin	0.24484	0.766117	0.239211	0.260433	0.431094	0.827384	0.508308	NA	NA
DHE3	GLUD1	Glutamate dehydrogenase 1, mitochondrial	1.02362	1.12432	1.2204	1.2537	0.431434	0.827384	0.508308	NA	NA
PTRD1	PTRHD1	Putative peptidyl-tRNA hydrolase PTRHD1	0.294105	0.211366	0.177807	0.201862	0.432342	0.827732	0.508522	NA	NA
S22AP	SLC22A25	Solute carrier family 22 member 25	0.377391	0.106665	0.0622126	0.0678695	0.432797	0.827732	0.508522	NA	NA
ITIH1	ITIH1	Inter-alpha-trypsin inhibitor heavy chain H1	0.650875	0.573383	0.801606	0.634373	0.433306	0.827732	0.508522	NA	NA
PP1R7	PPP1R7	Protein phosphatase 1 regulatory subunit 7	0.459318	0.371008	0.429529	0.346907	0.433896	0.827783	0.508553	NA	NA
GRHPR	GRHPR	Glyoxylate reductase/hydroxypyruvate reductase	3.59997	3.52366	3.51454	3.83639	0.434478	0.827819	0.508575	NA	NA
GET3	GET3	ATPase GET3	0.212883	0.133844	0.149909	0.144176	0.436064	0.827959	0.508661	NA	NA
AL3A2	ALDH3A2	Aldehyde dehydrogenase family 3 member A2	0.288576	0.323322	0.263783	0.274554	0.436359	0.827959	0.508661	NA	NA
K22E	KRT2	Keratin, type II cytoskeletal 2 epidermal	4.04783	3.51997	4.7967	3.71885	0.437055	0.827959	0.508661	NA	NA
PCY2	PCYT2	Ethanolamine-phosphate cytidylyltransferase	0.0625738	0.0404607	0.0623405	0.0663148	0.437355	0.827959	0.508661	NA	NA
H3PS2	H3-2	Histone HIST2H3PS2	5.57518	7.60747	7.32038	7.9443	0.437432	0.827959	0.508661	NA	NA
LMOD3	LMOD3	Leiomodin-3	0.594082	0.567545	0.56856	0.780483	0.437933	0.827959	0.508661	NA	NA
PLAK	JUP	Junction plakoglobin	0.0350159	0.0369359	0.0658524	0.256946	0.439631	0.82863	0.509073	NA	NA
PON1	PON1	Serum paraoxonase/arylesterase 1	0.412795	0.368043	0.532144	0.381816	0.439756	0.82863	0.509073	NA	NA
MIC19	CHCHD3	MICOS complex subunit MIC19	4.2767	5.08136	5.18763	4.84509	0.441381	0.82863	0.509073	NA	NA
CUL5	CUL5	Cullin-5	0.306193	0.308105	0.276547	0.287485	0.442698	0.82863	0.509073	NA	NA
ACDSB	ACADSB	Short/branched chain specific acyl-CoA dehydrogenase, mitochondrial	0.333176	0.277303	0.302217	0.264653	0.443209	0.82863	0.509073	NA	NA
RN123	RNF123	E3 ubiquitin-protein ligase RNF123	0.18302	0.176589	0.163478	0.206497	0.443305	0.82863	0.509073	NA	NA
THIL	ACAT1	Acetyl-CoA acetyltransferase, mitochondrial	16.6223	17.1432	18.244	19.2447	0.443504	0.82863	0.509073	NA	NA
COF2	CFL2	Cofilin-2	35.2309	33.3088	32.9808	35.885	0.444288	0.82863	0.509073	NA	NA
GDE	AGL	Glycogen debranching enzyme	12.3076	11.3873	11.2521	11.1756	0.444891	0.82863	0.509073	NA	NA
M2OM	SLC25A11	Mitochondrial 2-oxoglutarate/malate carrier protein	5.62432	5.27422	5.13252	5.45492	0.445136	0.82863	0.509073	NA	NA
CPT1B	CPT1B	Carnitine O-palmitoyltransferase 1, muscle isoform	1.39013	1.1955	1.26883	1.39185	0.445251	0.82863	0.509073	NA	NA
PA2G4	PA2G4	Proliferation-associated protein 2G4	0.367265	0.199834	0.251662	0.309491	0.44548	0.82863	0.509073	NA	NA
NDUA3	NDUFA3	NADH dehydrogenase [ubiquinone] 1 alpha subcomplex subunit 3	1.50203	1.6995	1.64342	1.80365	0.447532	0.82863	0.509073	NA	NA
SYNP2	SYNPO2	Synaptopodin-2	8.91421	14.6187	9.29955	9.94428	0.44823	0.82863	0.509073	NA	NA
IAH1	IAH1	Isoamyl acetate-hydrolyzing esterase 1 homolog	0.409391	0.437377	0.360411	0.395021	0.448277	0.82863	0.509073	NA	NA
NNRE	NAXE	NAD(P)H-hydrate epimerase	1.39534	1.26947	1.47599	1.27445	0.449009	0.82863	0.509073	NA	NA
RAB5B	RAB5B	Ras-related protein Rab-5B	0.681702	0.734453	0.591826	0.589885	0.449494	0.82863	0.509073	NA	NA
H2A1B	H2AC4	Histone H2A type 1-B/E	0.401106	0.392734	0.516417	0.589123	0.450247	0.82863	0.509073	NA	NA
LYPA2	LYPLA2	Acyl-protein thioesterase 2	0.0312816	0.0351629	0.0306069	0.0341907	0.450253	0.82863	0.509073	NA	NA
ELOB	ELOB	Elongin-B	0.953678	0.84199	1.02091	1.08706	0.45104	0.82863	0.509073	NA	NA
GCDH	GCDH	Glutaryl-CoA dehydrogenase, mitochondrial	0.0896039	0.0869532	0.0981882	0.111402	0.451169	0.82863	0.509073	NA	NA
SYNEM	SYNM	Synemin	7.84632	8.45926	5.98122	7.19712	0.452038	0.82863	0.509073	NA	NA
1433G	YWHAG	14-3-3 protein gamma	14.8812	13.4771	13.2479	13.7667	0.452287	0.82863	0.509073	NA	NA
SPTB1	SPTB	Spectrin beta chain, erythrocytic	3.77055	2.81622	3.33022	3.19792	0.452501	0.82863	0.509073	NA	NA
NDUS8	NDUFS8	NADH dehydrogenase [ubiquinone] iron-sulfur protein 8, mitochondrial	3.6223	3.96611	3.72802	4.00794	0.454136	0.82863	0.509073	NA	NA
UGPA	UGP2	UTP--glucose-1-phosphate uridylyltransferase	13.2056	12.2151	12.0829	12.4844	0.45428	0.82863	0.509073	NA	NA
PCYOX	PCYOX1	Prenylcysteine oxidase 1	1.53637	1.48624	1.71932	1.51548	0.455261	0.82863	0.509073	NA	NA
PPM1B	PPM1B	Protein phosphatase 1B	0.378449	0.273501	0.248779	0.284067	0.455718	0.82863	0.509073	NA	NA
SNX3	SNX3	Sorting nexin-3	0.326267	0.284007	0.372643	0.272164	0.456171	0.82863	0.509073	NA	NA
AMPD3	AMPD3	AMP deaminase 3	0.00232719	0.00319364	0.00253056	0.00256809	0.457224	0.82863	0.509073	NA	NA
IDH3A	IDH3A	Isocitrate dehydrogenase [NAD] subunit alpha, mitochondrial	2.4278	2.29368	2.52928	2.68529	0.458155	0.82863	0.509073	NA	NA
PPM1A	PPM1A	Protein phosphatase 1A	0.186056	0.131068	0.119843	0.122582	0.458836	0.82863	0.509073	NA	NA
PSA	NPEPPS	Puromycin-sensitive aminopeptidase	3.88073	3.81619	3.58308	3.64189	0.459006	0.82863	0.509073	NA	NA
TMM11	TMEM11	Transmembrane protein 11, mitochondrial	0.430114	0.45328	0.468859	0.53893	0.459192	0.82863	0.509073	NA	NA
GSTO1	GSTO1	Glutathione S-transferase omega-1	4.11664	3.81036	3.65854	4.06279	0.459473	0.82863	0.509073	NA	NA
SYJ2B	SYNJ2BP	Synaptojanin-2-binding protein	0.563591	0.375022	0.415304	0.494135	0.45964	0.82863	0.509073	NA	NA
NDUS4	NDUFS4	NADH dehydrogenase [ubiquinone] iron-sulfur protein 4, mitochondrial	1.78867	1.46619	1.5517	1.5493	0.460222	0.82863	0.509073	NA	NA
IPO5	IPO5	Importin-5	0.585772	0.522513	0.520127	0.528924	0.46031	0.82863	0.509073	NA	NA
ANX11	ANXA11	Annexin A11	2.13279	1.85781	2.11967	2.56342	0.461905	0.82863	0.509073	NA	NA
PDLI1	PDLIM1	PDZ and LIM domain protein 1	0.116121	0.0918222	0.0983941	0.14155	0.462502	0.82863	0.509073	NA	NA
HHATL	HHATL	Protein-cysteine N-palmitoyltransferase HHAT-like protein	2.67149	2.76037	2.45156	2.80064	0.465265	0.82863	0.509073	NA	NA
CXCL7	PPBP	Platelet basic protein	0.143914	0.115695	0.17822	0.105038	0.465274	0.82863	0.509073	NA	NA
FHL3	FHL3	Four and a half LIM domains protein 3	17.8422	17.0145	15.3228	17.6541	0.465463	0.82863	0.509073	NA	NA
FILA2	FLG2	Filaggrin-2	0.0147646	0.00953251	0.093695	0.00598699	0.46577	0.82863	0.509073	NA	NA
DC1L1	DYNC1LI1	Cytoplasmic dynein 1 light intermediate chain 1	0.0502113	0.0540188	0.0446476	0.0610351	0.465891	0.82863	0.509073	NA	NA
ADH1	ADH1	Alcohol dehydrogenase 1	253.379	232.167	203.693	245.961	0.466123	0.82863	0.509073	NA	NA
HVD34	IGHV4-30-4	Immunoglobulin heavy variable 4-30-4	1.05545	0.84918	1.04842	1.09168	0.466551	0.82863	0.509073	NA	NA
RL7	RPL7	60S ribosomal protein L7	1.0595	1.01441	1.12252	0.943715	0.467638	0.82863	0.509073	NA	NA
GLRX1	GLRX	Glutaredoxin-1	3.73961	3.53844	3.36407	3.68705	0.468036	0.82863	0.509073	NA	NA
PSMD6	PSMD6	26S proteasome non-ATPase regulatory subunit 6	0.173986	0.187049	0.18481	0.154344	0.468753	0.82863	0.509073	NA	NA
2ABA	PPP2R2A	Serine/threonine-protein phosphatase 2A 55 kDa regulatory subunit B alpha isoform	0.175495	0.172705	0.154515	0.164414	0.469065	0.82863	0.509073	NA	NA
ENOB	ENO3	Beta-enolase	411.886	383.95	383.26	372.653	0.469203	0.82863	0.509073	NA	NA
MYPC2	MYBPC2	Myosin-binding protein C, fast-type	37.3562	31.2122	33.4269	37.7677	0.469949	0.82863	0.509073	NA	NA
CAND1	CAND1	Cullin-associated NEDD8-dissociated protein 1	0.113359	0.101336	0.110159	0.0794648	0.471237	0.82863	0.509073	NA	NA
CPNS1	CAPNS1	Calpain small subunit 1	1.62214	1.56688	1.46797	1.58446	0.471692	0.82863	0.509073	NA	NA
DEST	DSTN	Destrin	0.222309	0.137348	0.164717	0.151102	0.472029	0.82863	0.509073	NA	NA
CLH1	CLTC	Clathrin heavy chain 1	0.610359	0.652167	0.695651	0.670212	0.472477	0.82863	0.509073	NA	NA
METK2	MAT2A	S-adenosylmethionine synthase isoform type-2	18.8722	20.1913	19.5283	23.7816	0.472576	0.82863	0.509073	NA	NA
CERU	CP	Ceruloplasmin	1.51127	1.21158	1.55283	1.43182	0.472643	0.82863	0.509073	NA	NA
KCNC1	KCNC1	Potassium voltage-gated channel subfamily C member 1	0.519611	0.496405	0.366499	0.466863	0.472705	0.82863	0.509073	NA	NA
ASC	PYCARD	Apoptosis-associated speck-like protein containing a CARD	0.44255	0.607653	0.840831	0.702529	0.472742	0.82863	0.509073	NA	NA
MYL9	MYL9	Myosin regulatory light polypeptide 9	0.120847	0.148335	0.151789	0.123831	0.473323	0.82863	0.509073	NA	NA
QCR6	UQCRH	Cytochrome b-c1 complex subunit 6, mitochondrial	7.02524	7.81203	7.26403	8.16133	0.474476	0.82863	0.509073	NA	NA
CMYA5	CMYA5	Cardiomyopathy-associated protein 5	0.0362048	0.0346019	0.0249609	0.0281251	0.475571	0.82863	0.509073	NA	NA
GSTM3	GSTM3	Glutathione S-transferase Mu 3	2.10216	1.90577	1.76273	2.03595	0.476118	0.82863	0.509073	NA	NA
F261	PFKFB1	6-phosphofructo-2-kinase/fructose-2,6-bisphosphatase 1	0.205661	0.213385	0.192992	0.187712	0.47655	0.82863	0.509073	NA	NA
CO4A1	COL4A1	Collagen alpha-1(IV) chain	0.597963	0.603025	0.669053	0.496393	0.476636	0.82863	0.509073	NA	NA
GELS	GSN	Gelsolin	6.2267	5.84401	5.87002	5.29286	0.477048	0.82863	0.509073	NA	NA
AT5F1	ATP5PB	ATP synthase F(0) complex subunit B1, mitochondrial	8.89193	8.50325	8.27323	9.42987	0.477388	0.82863	0.509073	NA	NA
NQO2	NQO2	Ribosyldihydronicotinamide dehydrogenase [quinone]	0.731281	0.606905	0.747773	0.723554	0.477774	0.82863	0.509073	NA	NA
VAT1	VAT1	Synaptic vesicle membrane protein VAT-1 homolog	0.212658	0.213884	0.280043	0.238669	0.479307	0.829009	0.509306	NA	NA
ATPK	ATP5MF	ATP synthase subunit f, mitochondrial	8.43342	8.7689	8.67661	9.36767	0.479506	0.829009	0.509306	NA	NA
FIBG	FGG	Fibrinogen gamma chain	10.289	11.9594	17.7071	18.7033	0.479685	0.829009	0.509306	NA	NA
COX5B	COX5B	Cytochrome c oxidase subunit 5B, mitochondrial	28.8083	28.737	28.4128	34.2448	0.481263	0.829939	0.509878	NA	NA
FRDA	FXN	Frataxin, mitochondrial	0.211293	0.142474	0.189409	0.151232	0.481353	0.829939	0.509878	NA	NA
MACD1	MACROD1	ADP-ribose glycohydrolase MACROD1	5.73708	6.30408	5.87733	6.12956	0.482766	0.830021	0.509928	NA	NA
DOCK7	DOCK7	Dedicator of cytokinesis protein 7	0.121904	0.0987894	0.449894	0.147274	0.48306	0.830021	0.509928	NA	NA
PIAS2	PIAS2	E3 SUMO-protein ligase PIAS2	2.5605	2.24437	2.3277	2.39959	0.483503	0.830021	0.509928	NA	NA
DBLOH	DIABLO	Diablo homolog, mitochondrial	0.165143	0.16116	0.170614	0.241633	0.48434	0.830021	0.509928	NA	NA
RBX1	RBX1	E3 ubiquitin-protein ligase RBX1	0.701062	0.578499	0.659454	0.570857	0.484548	0.830021	0.509928	NA	NA
PSMD4	PSMD4	26S proteasome non-ATPase regulatory subunit 4	0.923013	0.79194	0.85792	0.919607	0.484791	0.830021	0.509928	NA	NA
MYH13	MYH13	Myosin-13	0.00849678	0.0116464	0.0122288	0.0166967	0.486942	0.832586	0.511504	NA	NA
AT2C2	ATP2C2	Calcium-transporting ATPase type 2C member 2	0.502911	0.631881	0.418759	0.36983	0.487924	0.832586	0.511504	NA	NA
ATAD1	ATAD1	Outer mitochondrial transmembrane helix translocase	0.132007	0.17325	0.119977	0.150833	0.488605	0.832586	0.511504	NA	NA
IC1	SERPING1	Plasma protease C1 inhibitor	1.03152	0.964196	1.28858	1.09178	0.488782	0.832586	0.511504	NA	NA
RL7A	RPL7A	60S ribosomal protein L7a	0.784595	0.660128	0.817688	0.840352	0.489592	0.832586	0.511504	NA	NA
CHC10	CHCHD10	Coiled-coil-helix-coiled-coil-helix domain-containing protein 10, mitochondrial	1.47601	1.469	1.43368	1.63849	0.489882	0.832586	0.511504	NA	NA
MTL26	METTL26	Methyltransferase-like 26	0.0386073	0.0312703	0.0255487	0.0345061	0.490666	0.832586	0.511504	NA	NA
GBRAP	GABARAP	Gamma-aminobutyric acid receptor-associated protein	0.141549	0.131769	0.129718	0.148971	0.491564	0.832586	0.511504	NA	NA
CATB	CTSB	Cathepsin B	0.367021	0.380127	0.49802	0.366481	0.492269	0.832586	0.511504	NA	NA
LITD1	L1TD1	LINE-1 type transposase domain-containing protein 1	1.03041	1.22869	1.24325	1.02411	0.492663	0.832586	0.511504	NA	NA
SNTA1	SNTA1	Alpha-1-syntrophin	0.689236	0.733468	0.627165	0.695176	0.49305	0.832586	0.511504	NA	NA
CDC37	CDC37	Hsp90 co-chaperone Cdc37	0.88833	0.850932	0.821842	0.963248	0.49309	0.832586	0.511504	NA	NA
CPZIP	RCSD1	CapZ-interacting protein	0.0897967	0.103407	0.108326	0.0922219	0.495088	0.834435	0.51264	NA	NA
PSA7	PSMA7	Proteasome subunit alpha type-7	1.82424	1.62244	1.74175	1.70887	0.496478	0.834435	0.51264	NA	NA
EF1A1	EEF1A1	Elongation factor 1-alpha 1	1.1764	1.08363	1.21775	1.07413	0.496897	0.834435	0.51264	NA	NA
IST1	IST1	IST1 homolog	0.0671497	0.0624655	0.0580666	0.0593415	0.49704	0.834435	0.51264	NA	NA
EPDR1	EPDR1	Mammalian ependymin-related protein 1	0.705673	0.487669	0.26492	0.412622	0.499493	0.834435	0.51264	NA	NA
QCR1	UQCRC1	Cytochrome b-c1 complex subunit 1, mitochondrial	39.7749	37.0884	36.5979	38.6916	0.499911	0.834435	0.51264	NA	NA
RL11	RPL11	60S ribosomal protein L11	1.02162	1.00591	0.870334	0.854951	0.499939	0.834435	0.51264	NA	NA
TBB4B	TUBB4B	Tubulin beta-4B chain	7.3891	7.60476	7.55903	6.8818	0.499971	0.834435	0.51264	NA	NA
NPS3A	NIPSNAP3A	Protein NipSnap homolog 3A	0.225566	0.200372	0.237519	0.233036	0.500605	0.834435	0.51264	NA	NA
DESP	DSP	Desmoplakin	0.0224661	0.0169732	0.0324017	0.135705	0.500671	0.834435	0.51264	NA	NA
COQ5	COQ5	2-methoxy-6-polyprenyl-1,4-benzoquinol methylase, mitochondrial	1.38738	1.42512	1.6487	1.44181	0.501919	0.834435	0.51264	NA	NA
DHSD	SDHD	Succinate dehydrogenase [ubiquinone] cytochrome b small subunit, mitochondrial	0.246747	0.261771	0.287493	0.326305	0.502513	0.834435	0.51264	NA	NA
TOM1	TOM1	Target of Myb protein 1	0.605471	0.668239	0.59362	0.671292	0.502823	0.834435	0.51264	NA	NA
CLCB	CLTB	Clathrin light chain B	0.0166814	0.026935	0.0248307	0.0274528	0.503123	0.834435	0.51264	NA	NA
NPT2C	SLC34A3	Sodium-dependent phosphate transport protein 2C	0.16226	0.124447	0.142262	0.138602	0.503342	0.834435	0.51264	NA	NA
PUR2	GART	Trifunctional purine biosynthetic protein adenosine-3	0.185024	0.138231	0.116716	0.137813	0.503382	0.834435	0.51264	NA	NA
OVCA2	OVCA2	Esterase OVCA2	0.0799347	0.0678958	0.0715884	0.0814941	0.503842	0.834435	0.51264	NA	NA
CNN1	CNN1	Calponin-1	0.0424445	0.0753402	0.0722265	0.0578208	0.504914	0.835269	0.513152	NA	NA
SUCB2	SUCLG2	Succinate--CoA ligase [GDP-forming] subunit beta, mitochondrial	0.603975	0.630989	0.608235	0.730792	0.506783	0.836353	0.513818	NA	NA
TPIS	TPI1	Triosephosphate isomerase	232.826	221.28	225.271	215.14	0.507457	0.836353	0.513818	NA	NA
K2C6B	KRT6B	Keratin, type II cytoskeletal 6B	0.0359604	0.0494545	0.0884564	0.0461981	0.507953	0.836353	0.513818	NA	NA
RL13	RPL13	60S ribosomal protein L13	0.921982	0.896582	0.715708	0.847449	0.508149	0.836353	0.513818	NA	NA
CLC14	CLEC14A	C-type lectin domain family 14 member A	6.30998	4.72038	6.4393	3.19045	0.509392	0.836353	0.513818	NA	NA
GMPR1	GMPR	GMP reductase 1	0.948235	0.869477	0.924637	0.794211	0.509491	0.836353	0.513818	NA	NA
PBIP1	PBXIP1	Pre-B-cell leukemia transcription factor-interacting protein 1	0.453147	0.492769	0.533668	0.45956	0.510997	0.836353	0.513818	NA	NA
H2B1C	H2BC4	Histone H2B type 1-C/E/F/G/I	4.67135	5.28872	6.43133	4.86207	0.511502	0.836353	0.513818	NA	NA
GDIB	GDI2	Rab GDP dissociation inhibitor beta	2.06139	2.00405	2.23305	2.1639	0.511741	0.836353	0.513818	NA	NA
NDUS3	NDUFS3	NADH dehydrogenase [ubiquinone] iron-sulfur protein 3, mitochondrial	8.94615	8.16878	7.95127	8.47438	0.511818	0.836353	0.513818	NA	NA
MIC13	MICOS13	MICOS complex subunit MIC13	0.589953	0.655765	0.608651	0.690217	0.511832	0.836353	0.513818	NA	NA
NNRD	NAXD	ATP-dependent (S)-NAD(P)H-hydrate dehydratase	0.270971	0.282155	0.255546	0.278728	0.513921	0.838027	0.514847	NA	NA
SNX15	SNX15	Sorting nexin-15	0.548785	0.523885	0.509102	0.617465	0.514849	0.838027	0.514847	NA	NA
ACTA	ACTA2	Actin, aortic smooth muscle	0.0756238	0.0929353	0.128645	0.13687	0.514917	0.838027	0.514847	NA	NA
HCD2	HSD17B10	3-hydroxyacyl-CoA dehydrogenase type-2	0.908404	0.917626	0.936194	1.04186	0.516598	0.838027	0.514847	NA	NA
CAVN2	CAVIN2	Caveolae-associated protein 2	0.193639	0.200658	0.201478	0.171143	0.517272	0.838027	0.514847	NA	NA
MMSA	ALDH6A1	Methylmalonate-semialdehyde dehydrogenase [acylating], mitochondrial	0.316395	0.30809	0.351315	0.351949	0.517371	0.838027	0.514847	NA	NA
UCRIL	UQCRFS1P1	Putative cytochrome b-c1 complex subunit Rieske-like protein 1	2.74081	2.0929	1.98064	2.19961	0.518356	0.838027	0.514847	NA	NA
SSPN	SSPN	Sarcospan	0.388812	0.312451	0.306974	0.295704	0.519411	0.838027	0.514847	NA	NA
PUR8	ADSL	Adenylosuccinate lyase	3.54146	4.01477	3.55465	3.73882	0.51955	0.838027	0.514847	NA	NA
LPP	LPP	Lipoma-preferred partner	0.0240054	0.0243737	0.0385733	0.018366	0.520443	0.838027	0.514847	NA	NA
SGCB	SGCB	Beta-sarcoglycan	2.03088	1.17213	1.18153	1.22359	0.521509	0.838027	0.514847	NA	NA
SMUF1	SMURF1	E3 ubiquitin-protein ligase SMURF1	1.79221	1.80885	1.59208	1.84894	0.522716	0.838027	0.514847	NA	NA
6PGL	PGLS	6-phosphogluconolactonase	0.18626	0.172663	0.197787	0.17279	0.522825	0.838027	0.514847	NA	NA
CAVN1	CAVIN1	Caveolae-associated protein 1	4.60552	4.13188	4.64546	4.47137	0.522953	0.838027	0.514847	NA	NA
PCCB	PCCB	Propionyl-CoA carboxylase beta chain, mitochondrial	0.121619	0.129866	0.101417	0.109641	0.524059	0.838027	0.514847	NA	NA
G6PT1	SLC37A4	Glucose-6-phosphate exchanger SLC37A4	0.561858	0.451295	0.504921	0.441958	0.524385	0.838027	0.514847	NA	NA
PSDE	PSMD14	26S proteasome non-ATPase regulatory subunit 14	0.289096	0.276382	0.28214	0.25949	0.524824	0.838027	0.514847	NA	NA
QCR7	UQCRB	Cytochrome b-c1 complex subunit 7	12.6638	13.4831	13.3348	14.3936	0.525276	0.838027	0.514847	NA	NA
2AAA	PPP2R1A	Serine/threonine-protein phosphatase 2A 65 kDa regulatory subunit A alpha isoform	2.16042	2.08832	1.96421	2.13832	0.525853	0.838027	0.514847	NA	NA
CO3	C3	Complement C3	4.7112	4.43877	5.9493	4.54034	0.526214	0.838027	0.514847	NA	NA
GCYA2	GUCY1A2	Guanylate cyclase soluble subunit alpha-2	0.119393	0.128803	0.116657	0.150558	0.526283	0.838027	0.514847	NA	NA
MACF1	MACF1	Microtubule-actin cross-linking factor 1, isoforms 1/2/3/5	0.121807	0.110061	0.0784638	0.101399	0.526359	0.838027	0.514847	NA	NA
PXL2A	PRXL2A	Peroxiredoxin-like 2A	0.171647	0.200445	0.200382	0.186314	0.527691	0.838027	0.514847	NA	NA
HRG	HRG	Histidine-rich glycoprotein	0.338747	0.279184	0.375966	0.337725	0.527964	0.838027	0.514847	NA	NA
AK1C2	AKR1C2	Aldo-keto reductase family 1 member C2	0.0816725	0.0904462	0.0715048	0.0686512	0.528411	0.838027	0.514847	NA	NA
PTGR2	PTGR2	Prostaglandin reductase 2	1.08001	1.16956	1.02049	1.14389	0.528812	0.838027	0.514847	NA	NA
RS6	RPS6	40S ribosomal protein S6	0.0712274	0.034192	0.0685464	0.03335	0.52952	0.838027	0.514847	NA	NA
EHD1	EHD1	EH domain-containing protein 1	0.0420384	0.0422328	0.0480339	0.047196	0.530198	0.838027	0.514847	NA	NA
MTPN	MTPN	Myotrophin	1.98924	1.84872	1.75366	1.71115	0.530369	0.838027	0.514847	NA	NA
AT2A2	ATP2A2	Sarcoplasmic/endoplasmic reticulum calcium ATPase 2	64.9957	61.5076	60.6188	60.7403	0.530515	0.838027	0.514847	NA	NA
COA6	COA6	Cytochrome c oxidase assembly factor 6 homolog	0.16042	0.174433	0.210982	0.224566	0.530953	0.838027	0.514847	NA	NA
IMPA2	IMPA2	Inositol monophosphatase 2	0.539814	0.549378	0.500682	0.581855	0.531112	0.838027	0.514847	NA	NA
RL24	RPL24	60S ribosomal protein L24	0.931728	0.779524	0.755396	0.788758	0.532089	0.838315	0.515023	NA	NA
AMPD1	AMPD1	AMP deaminase 1	11.1232	12.0443	10.7635	10.3343	0.532435	0.838315	0.515023	NA	NA
S10A9	S100A9	Protein S100-A9	0.553186	1.33687	1.12304	0.614429	0.533458	0.838934	0.515404	NA	NA
HEM3	HMBS	Porphobilinogen deaminase	0.0209537	0.0161532	0.0221824	0.0125411	0.533989	0.838934	0.515404	NA	NA
TERA	VCP	Transitional endoplasmic reticulum ATPase	3.00968	3.00552	3.19264	3.20737	0.535599	0.838934	0.515404	NA	NA
TCTP	TPT1	Translationally-controlled tumor protein	3.13762	3.05336	3.14111	3.31593	0.536126	0.838934	0.515404	NA	NA
NDUA5	NDUFA5	NADH dehydrogenase [ubiquinone] 1 alpha subcomplex subunit 5	2.73492	2.69937	2.89674	3.00298	0.53658	0.838934	0.515404	NA	NA
OCAD1	OCIAD1	OCIA domain-containing protein 1	0.353833	0.415113	0.404423	0.43152	0.537389	0.838934	0.515404	NA	NA
ACSF2	ACSF2	Medium-chain acyl-CoA ligase ACSF2, mitochondrial	0.171264	0.144881	0.14804	0.169573	0.537706	0.838934	0.515404	NA	NA
ILK	ILK	Integrin-linked protein kinase	0.0251983	0.0219975	0.0221006	0.0188113	0.537805	0.838934	0.515404	NA	NA
NP1L4	NAP1L4	Nucleosome assembly protein 1-like 4	0.534516	0.485445	0.542943	0.471775	0.538147	0.838934	0.515404	NA	NA
LAMP2	LAMP2	Lysosome-associated membrane glycoprotein 2	0.108928	0.119194	0.130628	0.128175	0.539229	0.838934	0.515404	NA	NA
PARVB	PARVB	Beta-parvin	0.0376795	0.0426684	0.0403797	0.0329756	0.539934	0.838934	0.515404	NA	NA
SH3BG	SH3BGR	SH3 domain-binding glutamic acid-rich protein	7.61759	6.56345	7.12088	7.43102	0.540262	0.838934	0.515404	NA	NA
PSA4	PSMA4	Proteasome subunit alpha type-4	1.32265	1.52721	1.38339	1.35085	0.541224	0.838934	0.515404	NA	NA
PSA3	PSMA3	Proteasome subunit alpha type-3	0.654646	0.584177	0.625596	0.683521	0.541468	0.838934	0.515404	NA	NA
PSB3	PSMB3	Proteasome subunit beta type-3	0.962682	1.09309	1.07388	1.00264	0.541809	0.838934	0.515404	NA	NA
PRDX6	PRDX6	Peroxiredoxin-6	20.3474	19.4983	19.5507	19.4399	0.541966	0.838934	0.515404	NA	NA
KV401	IGKV4-1	Immunoglobulin kappa variable 4-1	0.498718	0.458296	0.613665	0.500989	0.543934	0.839714	0.515883	NA	NA
APOB	APOB	Apolipoprotein B-100	0.342956	0.290622	0.36164	0.284404	0.544192	0.839714	0.515883	NA	NA
AFAM	AFM	Afamin	0.135485	0.122801	0.15021	0.107006	0.544464	0.839714	0.515883	NA	NA
UQCC1	UQCC1	Ubiquinol-cytochrome-c reductase complex assembly factor 1	0.0681271	0.057084	0.0586651	0.0694843	0.544757	0.839714	0.515883	NA	NA
ACSF3	ACSF3	Malonate--CoA ligase ACSF3, mitochondrial	0.0435921	0.0454077	0.0435129	0.0586715	0.546138	0.840192	0.516177	NA	NA
MYH6	MYH6	Myosin-6	1.72583	2.83362	1.88577	1.37082	0.546211	0.840192	0.516177	NA	NA
SNAA	NAPA	Alpha-soluble NSF attachment protein	0.755746	0.709015	0.784027	0.814835	0.547093	0.840668	0.516469	NA	NA
LKHA4	LTA4H	Leukotriene A-4 hydrolase	1.24728	1.18043	1.12194	1.11972	0.548642	0.841411	0.516925	NA	NA
CALR	CALR	Calreticulin	0.901867	0.918962	0.953125	0.802036	0.549129	0.841411	0.516925	NA	NA
NDUB9	NDUFB9	NADH dehydrogenase [ubiquinone] 1 beta subcomplex subunit 9	3.46457	3.55612	3.82728	3.728	0.549294	0.841411	0.516925	NA	NA
TNNT1	TNNT1	Troponin T, slow skeletal muscle	121.124	114.342	133.652	135.007	0.550297	0.841581	0.51703	NA	NA
MYOM2	MYOM2	Myomesin-2	85.9909	79.2981	85.156	84.0448	0.550551	0.841581	0.51703	NA	NA
COASY	COASY	Bifunctional coenzyme A synthase	0.0811311	0.0919264	0.0758174	0.0815823	0.551777	0.842278	0.517458	NA	NA
DHPR	QDPR	Dihydropteridine reductase	3.17477	3.03027	2.91136	3.06428	0.552153	0.842278	0.517458	NA	NA
KPYR	PKLR	Pyruvate kinase PKLR	0.00110819	0.00292522	0.0034173	0.00436933	0.553873	0.843621	0.518283	NA	NA
TRXR2	TXNRD2	Thioredoxin reductase 2, mitochondrial	0.11158	0.108291	0.110078	0.120546	0.554977	0.843621	0.518283	NA	NA
NDUS7	NDUFS7	NADH dehydrogenase [ubiquinone] iron-sulfur protein 7, mitochondrial	1.73942	1.73102	1.61743	1.79942	0.555309	0.843621	0.518283	NA	NA
BST2	BST2	Bone marrow stromal antigen 2	0.173303	0.221026	0.18036	0.174438	0.556899	0.843621	0.518283	NA	NA
IPP2B	PPP1R2B	Protein phosphatase inhibitor 2 family member B	0.142691	0.125686	0.111866	0.138742	0.55862	0.843621	0.518283	NA	NA
SC22B	SEC22B	Vesicle-trafficking protein SEC22b	0.137928	0.127883	0.145195	0.137771	0.560298	0.843621	0.518283	NA	NA
RYR1	RYR1	Ryanodine receptor 1	5.96438	6.32778	5.68463	6.59718	0.560832	0.843621	0.518283	NA	NA
VTA1	VTA1	Vacuolar protein sorting-associated protein VTA1 homolog	0.0290353	0.0284847	0.0358452	0.0278699	0.561258	0.843621	0.518283	NA	NA
STRAP	STRAP	Serine-threonine kinase receptor-associated protein	0.252281	0.228707	0.241262	0.255842	0.561652	0.843621	0.518283	NA	NA
COX17	COX17	Cytochrome c oxidase copper chaperone	1.57201	1.69	1.31695	1.41563	0.561978	0.843621	0.518283	NA	NA
ECHB	HADHB	Trifunctional enzyme subunit beta, mitochondrial	10.6469	9.14356	9.00963	9.96468	0.563034	0.843621	0.518283	NA	NA
F264	PFKFB4	6-phosphofructo-2-kinase/fructose-2,6-bisphosphatase 4	0.0183241	0.0182046	0.0180452	0.0129276	0.56357	0.843621	0.518283	NA	NA
K2C1B	KRT77	Keratin, type II cytoskeletal 1b	0.809935	0.904859	0.817259	0.619117	0.563934	0.843621	0.518283	NA	NA
6PGD	PGD	6-phosphogluconate dehydrogenase, decarboxylating	1.47776	1.37221	1.55915	1.49659	0.564347	0.843621	0.518283	NA	NA
MIC27	APOOL	MICOS complex subunit MIC27	0.891667	0.889212	0.886347	0.986742	0.564631	0.843621	0.518283	NA	NA
IPYR2	PPA2	Inorganic pyrophosphatase 2, mitochondrial	0.0879331	0.103158	0.0841424	0.0980706	0.56487	0.843621	0.518283	NA	NA
S10A8	S100A8	Protein S100-A8	0.242309	0.544585	0.634568	0.262287	0.565696	0.843621	0.518283	NA	NA
THIC	ACAT2	Acetyl-CoA acetyltransferase, cytosolic	0.0696564	0.0696713	0.0664311	0.0572685	0.565961	0.843621	0.518283	NA	NA
MP2K3	MAP2K3	Dual specificity mitogen-activated protein kinase kinase 3	0.195264	0.211226	0.176895	0.20171	0.566033	0.843621	0.518283	NA	NA
CAN2	CAPN2	Calpain-2 catalytic subunit	0.697814	0.650727	0.632239	0.629215	0.566039	0.843621	0.518283	NA	NA
COX2	MT-CO2	Cytochrome c oxidase subunit 2	21.2386	21.7429	20.4231	22.4859	0.566363	0.843621	0.518283	NA	NA
LDHB	LDHB	L-lactate dehydrogenase B chain	13.7007	14.3111	13.6403	14.6629	0.567826	0.843621	0.518283	NA	NA
PACN3	PACSIN3	Protein kinase C and casein kinase substrate in neurons protein 3	2.46473	1.74123	1.83052	1.93127	0.568727	0.843621	0.518283	NA	NA
TPP2	TPP2	Tripeptidyl-peptidase 2	0.131984	0.128803	0.116799	0.113742	0.56881	0.843621	0.518283	NA	NA
FRIH	FTH1	Ferritin heavy chain	2.2272	2.51862	2.63628	2.64419	0.569152	0.843621	0.518283	NA	NA
DAPK1	DAPK1	Death-associated protein kinase 1	10.6197	10.4528	8.18535	11.7211	0.569374	0.843621	0.518283	NA	NA
NDUF5	NDUFAF5	Arginine-hydroxylase NDUFAF5, mitochondrial	0.045525	0.0433869	0.0596713	0.0442773	0.569651	0.843621	0.518283	NA	NA
CD158	CCDC158	Coiled-coil domain-containing protein 158	477.147	609.195	516.931	546.546	0.570376	0.843621	0.518283	NA	NA
CBR1	CBR1	Carbonyl reductase [NADPH] 1	2.3443	2.17784	2.23396	2.21557	0.570584	0.843621	0.518283	NA	NA
EF1G	EEF1G	Elongation factor 1-gamma	1.50809	1.50208	1.38705	1.38612	0.570652	0.843621	0.518283	NA	NA
OXSR1	OXSR1	Serine/threonine-protein kinase	0.251752	0.238386	0.22211	0.245884	0.570837	0.843621	0.518283	NA	NA
ANM5	PRMT5	Protein arginine N-methyltransferase 5	0.317772	0.315929	0.294515	0.307813	0.572962	0.844664	0.518924	NA	NA
GSTM1	GSTM1	Glutathione S-transferase Mu 1	0.123265	0.120726	0.110978	0.107748	0.573016	0.844664	0.518924	NA	NA
CHP1	CHP1	Calcineurin B homologous protein 1	0.235358	0.219934	0.230495	0.201562	0.573268	0.844664	0.518924	NA	NA
NDUA2	NDUFA2	NADH dehydrogenase [ubiquinone] 1 alpha subcomplex subunit 2	1.62008	1.63838	1.43055	1.61513	0.574125	0.845079	0.519179	NA	NA
CLYBL	CLYBL	Citramalyl-CoA lyase, mitochondrial	0.0949793	0.0781251	0.0709506	0.103553	0.575218	0.845841	0.519647	NA	NA
TSP4	THBS4	Thrombospondin-4	0.0315692	0.0214833	0.0330074	0.029634	0.57772	0.847026	0.520375	NA	NA
DDAH1	DDAH1	N(G),N(G)-dimethylarginine dimethylaminohydrolase 1	0.630801	0.639346	0.570417	0.579321	0.577818	0.847026	0.520375	NA	NA
OST48	DDOST	Dolichyl-diphosphooligosaccharide--protein glycosyltransferase 48 kDa subunit	0.210829	0.224598	0.235539	0.234953	0.578127	0.847026	0.520375	NA	NA
ACPM	NDUFAB1	Acyl carrier protein, mitochondrial	3.4402	3.19254	3.07861	3.4843	0.579211	0.847026	0.520375	NA	NA
AAKG1	PRKAG1	5'-AMP-activated protein kinase subunit gamma-1	0.179263	0.200009	0.188603	0.172986	0.579318	0.847026	0.520375	NA	NA
PSMD7	PSMD7	26S proteasome non-ATPase regulatory subunit 7	0.136145	0.136977	0.118803	0.113179	0.579798	0.847026	0.520375	NA	NA
NPM	NPM1	Nucleophosmin	0.574361	0.50943	0.556651	0.496268	0.58006	0.847026	0.520375	NA	NA
NEBU	NEB	Nebulin	63.3911	61.0206	58.6211	64.599	0.582162	0.848376	0.521204	NA	NA
TMX3	TMX3	Protein disulfide-isomerase TMX3	0.0198833	0.0355061	0.0231041	0.0206309	0.582416	0.848376	0.521204	NA	NA
CH10	HSPE1	10 kDa heat shock protein, mitochondrial	3.76582	3.66135	3.518	3.99684	0.58321	0.848376	0.521204	NA	NA
ANXA5	ANXA5	Annexin A5	2.79644	2.41717	2.79643	2.63885	0.583295	0.848376	0.521204	NA	NA
SFXN4	SFXN4	Sideroflexin-4	0.177217	0.181569	0.166825	0.205418	0.584427	0.848782	0.521454	NA	NA
STIP1	STIP1	Stress-induced-phosphoprotein 1	0.714654	0.686663	0.65892	0.652856	0.58473	0.848782	0.521454	NA	NA
CCD33	CCDC33	Coiled-coil domain-containing protein 33	0.775514	0.783081	0.626843	0.84314	0.58557	0.849163	0.521688	NA	NA
KVD07	IGKV3D-7	Immunoglobulin kappa variable 3D-7	1.26401	1.4284	1.87986	1.57903	0.587829	0.849907	0.522145	NA	NA
EFGM	GFM1	Elongation factor G, mitochondrial	0.0800532	0.0915396	0.152685	0.142185	0.588385	0.849907	0.522145	NA	NA
L2HDH	L2HGDH	L-2-hydroxyglutarate dehydrogenase, mitochondrial	0.502246	0.505614	0.47273	0.53906	0.5888	0.849907	0.522145	NA	NA
1433E	YWHAE	14-3-3 protein epsilon	10.8848	10.5471	10.2742	10.613	0.588823	0.849907	0.522145	NA	NA
PA1B3	PAFAH1B3	Platelet-activating factor acetylhydrolase IB subunit alpha1	0.0523652	0.0527374	0.0562045	0.0456872	0.589199	0.849907	0.522145	NA	NA
IF4B	EIF4B	Eukaryotic translation initiation factor 4B	0.181137	0.176273	0.221576	0.178838	0.589554	0.849907	0.522145	NA	NA
BZW2	BZW2	Basic leucine zipper and W2 domain-containing protein 2	0.349394	0.361802	0.393694	0.421482	0.59027	0.850105	0.522267	NA	NA
FABPH	FABP3	Fatty acid-binding protein, heart	48.2081	47.7134	43.8172	46.9845	0.591321	0.850784	0.522684	NA	NA
NDUS2	NDUFS2	NADH dehydrogenase [ubiquinone] iron-sulfur protein 2, mitochondrial	3.35344	3.37956	3.30716	3.58043	0.592996	0.85186	0.523345	NA	NA
LANC1	LANCL1	Glutathione S-transferase LANCL1	0.622387	0.656878	0.786231	0.725141	0.593892	0.85186	0.523345	NA	NA
GLRA2	GLRA2	Glycine receptor subunit alpha-2	5.71016	6.71689	6.1139	6.82601	0.594186	0.85186	0.523345	NA	NA
THIO	TXN	Thioredoxin	5.54567	5.0974	5.63864	5.20862	0.594388	0.85186	0.523345	NA	NA
TM9S1	TM9SF1	Transmembrane 9 superfamily member 1	0.0809624	0.0524201	0.0750845	0.0675262	0.59634	0.852434	0.523697	NA	NA
KV108	IGKV1-8	Immunoglobulin kappa variable 1-8	0.178471	0.153525	0.230192	0.163047	0.597112	0.852434	0.523697	NA	NA
ICAL	CAST	Calpastatin	0.897865	0.79662	0.778222	0.752306	0.597243	0.852434	0.523697	NA	NA
ANM1	PRMT1	Protein arginine N-methyltransferase 1	0.286025	0.280485	0.32582	0.302327	0.597269	0.852434	0.523697	NA	NA
LAMC1	LAMC1	Laminin subunit gamma-1	2.13133	1.78946	1.76957	2.13011	0.59769	0.852434	0.523697	NA	NA
UBC12	UBE2M	NEDD8-conjugating enzyme Ubc12	0.587652	0.520864	0.577172	0.573528	0.598671	0.852917	0.523994	NA	NA
PGP	PGP	Glycerol-3-phosphate phosphatase	0.781317	0.798888	0.733105	0.809069	0.59919	0.852917	0.523994	NA	NA
COF1	CFL1	Cofilin-1	2.93805	2.94473	3.14238	3.06162	0.601276	0.855058	0.52531	NA	NA
FKB1A	FKBP1A	Peptidyl-prolyl cis-trans isomerase FKBP1A	1.80473	1.73839	1.81106	1.92556	0.601956	0.855134	0.525356	NA	NA
IF2A	EIF2S1	Eukaryotic translation initiation factor 2 subunit 1	0.18062	0.154537	0.166846	0.150623	0.602494	0.855134	0.525356	NA	NA
ACTZ	ACTR1A	Alpha-centractin	0.687046	0.732053	0.743085	0.681941	0.603672	0.855952	0.525859	NA	NA
PCBP1	PCBP1	Poly(rC)-binding protein 1	3.45419	3.25993	3.34171	3.50739	0.604401	0.855952	0.525859	NA	NA
ATP6	MT-ATP6	ATP synthase subunit a	7.53469	7.71385	8.03836	8.27855	0.604819	0.855952	0.525859	NA	NA
RTN4	RTN4	Reticulon-4	10.9704	11.3775	11.3466	11.799	0.607691	0.85919	0.527848	NA	NA
PPAC	ACP1	Low molecular weight phosphotyrosine protein phosphatase	2.33248	2.5404	2.39336	2.77681	0.609303	0.860461	0.528629	NA	NA
HUWE1	HUWE1	E3 ubiquitin-protein ligase HUWE1	0.0849546	0.0751878	0.076564	0.0782716	0.610017	0.860461	0.528629	NA	NA
AL9A1	ALDH9A1	4-trimethylaminobutyraldehyde dehydrogenase	3.41689	3.41524	3.15129	3.44506	0.610347	0.860461	0.528629	NA	NA
NPS3B	NIPSNAP3B	Protein NipSnap homolog 3B	1.16732	1.11527	1.13816	1.20437	0.611722	0.860676	0.528761	NA	NA
TPD54	TPD52L2	Tumor protein D54	0.128707	0.136852	0.147058	0.133308	0.611764	0.860676	0.528761	NA	NA
B2L13	BCL2L13	Bcl-2-like protein 13	0.352043	0.323827	0.307919	0.317792	0.613837	0.860676	0.528761	NA	NA
RPN1	RPN1	Dolichyl-diphosphooligosaccharide--protein glycosyltransferase subunit 1	0.431988	0.583286	0.443967	0.461371	0.614199	0.860676	0.528761	NA	NA
CHRD1	CHORDC1	Cysteine and histidine-rich domain-containing protein 1	0.0301359	0.0350359	0.0300613	0.0290961	0.614389	0.860676	0.528761	NA	NA
MYOZ1	MYOZ1	Myozenin-1	141.849	159.564	139.837	145.16	0.614434	0.860676	0.528761	NA	NA
UBP14	USP14	Ubiquitin carboxyl-terminal hydrolase 14	0.941412	0.840806	0.825886	0.892838	0.615069	0.860676	0.528761	NA	NA
PSMD2	PSMD2	26S proteasome non-ATPase regulatory subunit 2	0.570801	0.533062	0.522586	0.564497	0.615187	0.860676	0.528761	NA	NA
GEPH	GPHN	Gephyrin	0.0297214	0.0331616	0.035361	0.0262587	0.61651	0.860931	0.528917	NA	NA
GBB2	GNB2	Guanine nucleotide-binding protein G(I)/G(S)/G(T) subunit beta-2	0.834218	0.678151	0.76304	0.68878	0.616541	0.860931	0.528917	NA	NA
NP1L1	NAP1L1	Nucleosome assembly protein 1-like 1	0.118823	0.124124	0.115822	0.107475	0.619505	0.864106	0.530868	NA	NA
KAPCA	PRKACA	cAMP-dependent protein kinase catalytic subunit alpha	1.84001	1.7973	1.68192	1.75178	0.619992	0.864106	0.530868	NA	NA
PSB6	PSMB6	Proteasome subunit beta type-6	1.38272	1.31706	1.26026	1.53497	0.622538	0.866415	0.532287	NA	NA
YBOX1	YBX1	Y-box-binding protein 1	0.129417	0.15529	0.164484	0.15666	0.6229	0.866415	0.532287	NA	NA
GRB2	GRB2	Growth factor receptor-bound protein 2	0.442914	0.436021	0.422375	0.407825	0.624267	0.866415	0.532287	NA	NA
OPA1	OPA1	Dynamin-like 120 kDa protein, mitochondrial	0.321707	0.34127	0.29408	0.3048	0.624339	0.866415	0.532287	NA	NA
PRPS1	PRPS1	Ribose-phosphate pyrophosphokinase 1	1.4714	1.28841	1.43684	1.30255	0.624598	0.866415	0.532287	NA	NA
CHCH2	CHCHD2	Coiled-coil-helix-coiled-coil-helix domain-containing protein 2	1.8607	1.88351	1.69766	1.93266	0.627365	0.868748	0.53372	NA	NA
XRCC5	XRCC5	X-ray repair cross-complementing protein 5	0.0583131	0.0593121	0.0524132	0.052472	0.627727	0.868748	0.53372	NA	NA
SCPDL	SCCPDH	Saccharopine dehydrogenase-like oxidoreductase	0.189707	0.178816	0.170096	0.174406	0.628054	0.868748	0.53372	NA	NA
PROB1	PROB1	Proline-rich basic protein 1	0.040737	0.0264019	0.0224565	0.0409941	0.628857	0.869042	0.5339	NA	NA
EIF3A	EIF3A	Eukaryotic translation initiation factor 3 subunit A	0.228882	0.230799	0.283228	0.221302	0.630661	0.869482	0.534171	NA	NA
KAP2	PRKAR2A	cAMP-dependent protein kinase type II-alpha regulatory subunit	2.88023	3.0235	2.83976	3.03542	0.630716	0.869482	0.534171	NA	NA
ATP5I	ATP5ME	ATP synthase subunit e, mitochondrial	6.6794	6.29839	6.79765	6.83525	0.63121	0.869482	0.534171	NA	NA
RSU1	RSU1	Ras suppressor protein 1	0.0198745	0.0205114	0.0232713	0.0217263	0.631543	0.869482	0.534171	NA	NA
PLRKT	PLGRKT	Plasminogen receptor (KT)	0.0780914	0.0701831	0.0824493	0.0896258	0.632418	0.869871	0.53441	NA	NA
CYRIB	CYRIB	CYFIP-related Rac1 interactor B	0.103246	0.118792	0.109232	0.107501	0.633335	0.870027	0.534506	NA	NA
TBA4A	TUBA4A	Tubulin alpha-4A chain	9.63194	9.43521	9.04343	9.07288	0.633716	0.870027	0.534506	NA	NA
OTUB1	OTUB1	Ubiquitin thioesterase OTUB1	0.695856	0.665356	0.743679	0.723939	0.636779	0.873411	0.536585	NA	NA
CO1A1	COL1A1	Collagen alpha-1(I) chain	8.85453	9.85921	10.7585	8.00487	0.637831	0.873411	0.536585	NA	NA
JPH1	JPH1	Junctophilin-1	1.1267	1.0502	1.00927	0.995131	0.637965	0.873411	0.536585	NA	NA
LPPRC	LRPPRC	Leucine-rich PPR motif-containing protein, mitochondrial	0.704115	0.728364	0.715183	0.782744	0.640091	0.874137	0.537031	NA	NA
DHX9	DHX9	ATP-dependent RNA helicase A	0.0273521	0.0203713	0.0316057	0.0308879	0.641544	0.874137	0.537031	NA	NA
DHB12	HSD17B12	Very-long-chain 3-oxoacyl-CoA reductase	0.190962	0.205261	0.168629	0.210246	0.641662	0.874137	0.537031	NA	NA
VATA	ATP6V1A	V-type proton ATPase catalytic subunit A	0.200904	0.220391	0.20313	0.191618	0.641773	0.874137	0.537031	NA	NA
CYB5B	CYB5B	Cytochrome b5 type B	0.5497	0.452744	0.462754	0.39188	0.642044	0.874137	0.537031	NA	NA
DPTOR	DEPTOR	DEP domain-containing mTOR-interacting protein	0.0762346	0.0845141	0.100121	0.0725484	0.642065	0.874137	0.537031	NA	NA
RB11B	RAB11B	Ras-related protein Rab-11B	0.283311	0.284846	0.318217	0.280783	0.646581	0.877542	0.539123	NA	NA
PLAP	PLAA	Phospholipase A-2-activating protein	0.170901	0.145381	0.135282	0.146634	0.646868	0.877542	0.539123	NA	NA
TCPZ	CCT6A	T-complex protein 1 subunit zeta	0.518617	0.533567	0.526354	0.548248	0.646881	0.877542	0.539123	NA	NA
CSN4	COPS4	COP9 signalosome complex subunit 4	1.90336	1.63925	2.4581	1.83265	0.646956	0.877542	0.539123	NA	NA
IDHP	IDH2	Isocitrate dehydrogenase [NADP], mitochondrial	34.5579	33.8088	32.3273	35.3186	0.648768	0.8776	0.539158	NA	NA
FIBB	FGB	Fibrinogen beta chain	6.28775	7.97863	10.918	9.62835	0.649146	0.8776	0.539158	NA	NA
DPYL5	DPYSL5	Dihydropyrimidinase-related protein 5	3.53102	2.86358	3.49425	3.52653	0.649224	0.8776	0.539158	NA	NA
TSN	TSN	Translin	0.155859	0.14893	0.161853	0.171788	0.649388	0.8776	0.539158	NA	NA
CAH2	CA2	Carbonic anhydrase 2	14.6743	12.0911	14.7109	13.0222	0.650338	0.878075	0.53945	NA	NA
FIBA	FGA	Fibrinogen alpha chain	4.7996	4.93119	7.18906	6.52228	0.651148	0.878363	0.539627	NA	NA
AL7A1	ALDH7A1	Alpha-aminoadipic semialdehyde dehydrogenase	0.373707	0.384789	0.335504	0.356256	0.65206	0.878785	0.539887	NA	NA
ADH1A	ADH1A	Alcohol dehydrogenase 1A	1.4498	1.10233	1.52006	1.04679	0.654448	0.881195	0.541367	NA	NA
GPDM	GPD2	Glycerol-3-phosphate dehydrogenase, mitochondrial	1.33673	1.42735	1.27514	1.38112	0.655315	0.88144	0.541517	NA	NA
NKAP	NKAP	NF-kappa-B-activating protein	3.43094	2.25461	2.82247	2.2882	0.656169	0.88144	0.541517	NA	NA
AMPL	LAP3	Cytosol aminopeptidase	0.540912	0.566311	0.551176	0.599377	0.656736	0.88144	0.541517	NA	NA
PSB1	PSMB1	Proteasome subunit beta type-1	1.26237	1.37258	1.18878	1.24581	0.65703	0.88144	0.541517	NA	NA
RTN2	RTN2	Reticulon-2	10.5121	10.0801	9.27191	9.87813	0.659179	0.883249	0.542629	NA	NA
SYEP	EPRS1	Bifunctional glutamate/proline--tRNA ligase	0.219065	0.220726	0.230517	0.249827	0.659824	0.883249	0.542629	NA	NA
SYRC	RARS1	Arginine--tRNA ligase, cytoplasmic	1.58667	1.71845	1.42053	1.51722	0.660549	0.883249	0.542629	NA	NA
LV151	IGLV1-51	Immunoglobulin lambda variable 1-51	0.202175	0.165014	0.173565	0.190581	0.660783	0.883249	0.542629	NA	NA
GPDA	GPD1	Glycerol-3-phosphate dehydrogenase [NAD(+)], cytoplasmic	18.7707	18.6686	19.3513	17.4574	0.663978	0.886263	0.54448	NA	NA
PRS6B	PSMC4	26S proteasome regulatory subunit 6B	0.282059	0.284543	0.260553	0.264637	0.664245	0.886263	0.54448	NA	NA
ML12A	MYL12A	Myosin regulatory light chain 12A	0.471328	0.58322	0.727749	0.554989	0.666149	0.887997	0.545545	NA	NA
ERF3A	GSPT1	Eukaryotic peptide chain release factor GTP-binding subunit ERF3A	0.116492	0.144135	0.142521	0.154978	0.667918	0.889548	0.546499	NA	NA
K1C9	KRT9	Keratin, type I cytoskeletal 9	6.65825	8.04749	6.33363	5.77096	0.669232	0.889879	0.546702	NA	NA
PRDX4	PRDX4	Peroxiredoxin-4	0.173038	0.17258	0.153362	0.151006	0.669779	0.889879	0.546702	NA	NA
SNX2	SNX2	Sorting nexin-2	0.218806	0.141763	0.0951314	0.130989	0.670094	0.889879	0.546702	NA	NA
AHSP	AHSP	Alpha-hemoglobin-stabilizing protein	0.349759	0.371348	0.455084	0.337732	0.67059	0.889879	0.546702	NA	NA
DRS7B	DHRS7B	Dehydrogenase/reductase SDR family member 7B	0.348397	0.343263	0.32569	0.303811	0.672634	0.890366	0.547001	NA	NA
MTNB	APIP	Methylthioribulose-1-phosphate dehydratase	0.0945048	0.0812216	0.0693103	0.0620184	0.672945	0.890366	0.547001	NA	NA
ERLN2	ERLIN2	Erlin-2	0.438145	0.465017	0.417962	0.442785	0.672996	0.890366	0.547001	NA	NA
TPM2	TPM2	Tropomyosin beta chain	944.034	879.344	825.523	927.896	0.673381	0.890366	0.547001	NA	NA
DRG2	DRG2	Developmentally-regulated GTP-binding protein 2	0.0622899	0.0644575	0.0645887	0.0791721	0.67547	0.891057	0.547426	NA	NA
HBB	HBB	Hemoglobin subunit beta	4650.88	4483.01	6182.11	4418.86	0.675712	0.891057	0.547426	NA	NA
FSCN1	FSCN1	Fascin	0.110423	0.0994834	0.117525	0.0949003	0.675784	0.891057	0.547426	NA	NA
RL19	RPL19	60S ribosomal protein L19	0.611276	0.708405	0.595702	0.577013	0.67633	0.891057	0.547426	NA	NA
BAG3	BAG3	BAG family molecular chaperone regulator 3	2.40756	2.48967	2.27846	2.38246	0.677146	0.891333	0.547595	NA	NA
NOL3	NOL3	Nucleolar protein 3	2.1127	2.22552	2.08065	2.2594	0.680316	0.894388	0.549472	NA	NA
MCAT	SLC25A20	Mitochondrial carnitine/acylcarnitine carrier protein	0.468415	0.458428	0.413228	0.482283	0.680685	0.894388	0.549472	NA	NA
MK01	MAPK1	Mitogen-activated protein kinase 1	0.107906	0.101792	0.132633	0.103767	0.681347	0.894429	0.549497	NA	NA
EPB42	EPB42	Protein 4.2	0.664213	0.646449	0.702458	0.511579	0.681934	0.894429	0.549497	NA	NA
S10A6	S100A6	Protein S100-A6	4.07168	3.91635	4.77513	4.65274	0.684065	0.89495	0.549818	NA	NA
APOC2	APOC2	Apolipoprotein C-II	0.158204	0.142038	0.156923	0.193619	0.685418	0.89495	0.549818	NA	NA
SODC	SOD1	Superoxide dismutase [Cu-Zn]	30.9248	32.5704	29.5798	30.2445	0.685639	0.89495	0.549818	NA	NA
TPP1	TPP1	Tripeptidyl-peptidase 1	0.193915	0.18884	0.193408	0.230235	0.686419	0.89495	0.549818	NA	NA
F162A	FAM162A	Protein FAM162A	0.473653	0.51785	0.459879	0.521029	0.686454	0.89495	0.549818	NA	NA
MYL6B	MYL6B	Myosin light chain 6B	37.0687	34.4988	31.6858	38.2537	0.686828	0.89495	0.549818	NA	NA
HBG1	HBG1	Hemoglobin subunit gamma-1	3.74174	4.83439	4.80347	3.95824	0.687307	0.89495	0.549818	NA	NA
ADPPT	AASDHPPT	L-aminoadipate-semialdehyde dehydrogenase-phosphopantetheinyl transferase	0.0607715	0.0523716	0.0528268	0.0496227	0.68774	0.89495	0.549818	NA	NA
UBA3	UBA3	NEDD8-activating enzyme E1 catalytic subunit	0.112011	0.0986288	0.11089	0.0879729	0.688037	0.89495	0.549818	NA	NA
MK14	MAPK14	Mitogen-activated protein kinase 14	0.0957415	0.0971865	0.0827028	0.0837512	0.688632	0.89495	0.549818	NA	NA
CAN1	CAPN1	Calpain-1 catalytic subunit	2.03869	2.00502	1.94801	2.08831	0.689033	0.89495	0.549818	NA	NA
PSD12	PSMD12	26S proteasome non-ATPase regulatory subunit 12	0.240699	0.259239	0.266549	0.274431	0.690113	0.895236	0.549993	NA	NA
PEBP1	PEBP1	Phosphatidylethanolamine-binding protein 1	51.8023	53.0016	50.3729	53.7937	0.691031	0.895236	0.549993	NA	NA
DCTN1	DCTN1	Dynactin subunit 1	0.23647	0.250642	0.242703	0.230635	0.691135	0.895236	0.549993	NA	NA
CUTA	CUTA	Protein CutA	1.48726	1.50048	1.39597	1.42507	0.69169	0.895236	0.549993	NA	NA
IGA2	Immunoglobulin alpha-2 heavy chain OS=Homo sapiens OX=9606	Immunoglobulin alpha-2 heavy chain	0.0989991	0.0851998	0.0984621	0.0826112	0.694316	0.896815	0.550963	NA	NA
SMTN	SMTN	Smoothelin	0.0562023	0.0476713	0.0502979	0.0489265	0.695185	0.896815	0.550963	NA	NA
HV102	IGHV1-2	Immunoglobulin heavy variable 1-2	0.348901	0.289016	0.398312	0.35728	0.695202	0.896815	0.550963	NA	NA
UBE2K	UBE2K	Ubiquitin-conjugating enzyme E2 K	0.11051	0.106496	0.102154	0.11644	0.695617	0.896815	0.550963	NA	NA
XRCC6	XRCC6	X-ray repair cross-complementing protein 6	0.127738	0.124323	0.138302	0.129799	0.698809	0.896815	0.550963	NA	NA
COX8A	COX8A	Cytochrome c oxidase subunit 8A, mitochondrial	0.42189	0.308479	0.318805	0.306211	0.699193	0.896815	0.550963	NA	NA
NDUV3	NDUFV3	NADH dehydrogenase [ubiquinone] flavoprotein 3, mitochondrial	2.45189	2.46392	2.50543	2.69373	0.699256	0.896815	0.550963	NA	NA
PNCB	NAPRT	Nicotinate phosphoribosyltransferase	0.111812	0.102001	0.0891105	0.10316	0.699301	0.896815	0.550963	NA	NA
RTCA	RTCA	RNA 3'-terminal phosphate cyclase	0.149748	0.140727	0.135358	0.141278	0.699491	0.896815	0.550963	NA	NA
EMAL1	EML1	Echinoderm microtubule-associated protein-like 1	0.32017	0.293661	0.289686	0.295071	0.700616	0.896815	0.550963	NA	NA
MOT4	SLC16A3	Monocarboxylate transporter 4	0.0990461	0.112126	0.122948	0.0940357	0.70103	0.896815	0.550963	NA	NA
IL2RG	IL2RG	Cytokine receptor common subunit gamma	0.287124	0.230554	0.221117	0.280521	0.701798	0.896815	0.550963	NA	NA
SPTB2	SPTBN1	Spectrin beta chain, non-erythrocytic 1	0.042547	0.0551944	0.0632778	0.0532714	0.701948	0.896815	0.550963	NA	NA
UN45B	UNC45B	Protein unc-45 homolog B	0.944152	0.957259	1.05825	0.915673	0.702875	0.896815	0.550963	NA	NA
ARMC1	ARMC1	Armadillo repeat-containing protein 1	0.106499	0.116734	0.101226	0.106904	0.702907	0.896815	0.550963	NA	NA
DHB8	HSD17B8	(3R)-3-hydroxyacyl-CoA dehydrogenase	0.380518	0.333443	0.374307	0.361025	0.704775	0.896815	0.550963	NA	NA
PRDX3	PRDX3	Thioredoxin-dependent peroxide reductase, mitochondrial	20.3018	21.6363	23.9224	22.2755	0.704802	0.896815	0.550963	NA	NA
CK054	C11orf54	Ester hydrolase C11orf54	0.770447	0.744189	0.74887	0.784135	0.705151	0.896815	0.550963	NA	NA
CSN1	GPS1	COP9 signalosome complex subunit 1	0.206061	0.221936	0.191956	0.19348	0.705335	0.896815	0.550963	NA	NA
CALM1	CALM1	Calmodulin-1	5.76522	5.62174	5.84049	5.34181	0.705727	0.896815	0.550963	NA	NA
DYL2	DYNLL2	Dynein light chain 2, cytoplasmic	0.489204	0.43378	0.408322	0.433081	0.70573	0.896815	0.550963	NA	NA
DNM1L	DNM1L	Dynamin-1-like protein	0.323624	0.330173	0.350921	0.370451	0.706347	0.896823	0.550968	NA	NA
MAP4	MAP4	Microtubule-associated protein 4	1.18441	1.13738	1.06046	0.999894	0.70791	0.898031	0.55171	NA	NA
ACPH	APEH	Acylamino-acid-releasing enzyme	2.31816	2.45498	2.50989	2.48423	0.709498	0.898153	0.551785	NA	NA
CDKL3	CDKL3	Cyclin-dependent kinase-like 3	2.80704	2.84369	4.2186	3.08199	0.709746	0.898153	0.551785	NA	NA
NEDD8	NEDD8	NEDD8	0.641754	0.710197	0.657476	0.649528	0.709841	0.898153	0.551785	NA	NA
B3AT	SLC4A1	Band 3 anion transport protein	7.81131	7.51223	9.80463	7.09186	0.71113	0.89882	0.552195	NA	NA
IGHG4	IGHG4	Immunoglobulin heavy constant gamma 4	4.53356	3.89543	5.01647	4.40362	0.711591	0.89882	0.552195	NA	NA
MET7A	METTL7A	Methyltransferase-like protein 7A	1.45047	1.41816	1.49088	1.55578	0.713247	0.898972	0.552288	NA	NA
DEMA	DMTN	Dematin	0.44385	0.414575	0.283251	0.480691	0.713307	0.898972	0.552288	NA	NA
RPIA	RPIA	Ribose-5-phosphate isomerase	0.269987	0.249467	0.288899	0.260418	0.713548	0.898972	0.552288	NA	NA
TAGL	TAGLN	Transgelin	0.703769	0.707975	0.898844	0.734415	0.717144	0.90183	0.554044	NA	NA
HNRPD	HNRNPD	Heterogeneous nuclear ribonucleoprotein D0	0.221482	0.249543	0.264047	0.247106	0.717797	0.90183	0.554044	NA	NA
ECI2	ECI2	Enoyl-CoA delta isomerase 2	0.997237	1.12063	1.11859	1.18236	0.71797	0.90183	0.554044	NA	NA
CO4A2	COL4A2	Collagen alpha-2(IV) chain	1.32774	1.41398	1.55322	1.51963	0.718271	0.90183	0.554044	NA	NA
UB2V1	UBE2V1	Ubiquitin-conjugating enzyme E2 variant 1	0.829157	0.863626	0.97805	0.905264	0.719425	0.902507	0.55446	NA	NA
DNMT1	DNMT1	DNA (cytosine-5)-methyltransferase 1	40.8555	36.5268	49.7735	37.0554	0.722019	0.903069	0.554805	NA	NA
PIN1	PIN1	Peptidyl-prolyl cis-trans isomerase NIMA-interacting 1	0.700404	0.672084	0.681225	0.692865	0.723051	0.903069	0.554805	NA	NA
ENOPH	ENOPH1	Enolase-phosphatase E1	0.275714	0.262244	0.249205	0.258278	0.723566	0.903069	0.554805	NA	NA
NDUA9	NDUFA9	NADH dehydrogenase [ubiquinone] 1 alpha subcomplex subunit 9, mitochondrial	2.98736	3.18602	2.966	3.12785	0.723659	0.903069	0.554805	NA	NA
NUCKS	NUCKS1	Nuclear ubiquitous casein and cyclin-dependent kinase substrate 1	0.225805	0.224909	0.261816	0.240914	0.723979	0.903069	0.554805	NA	NA
MYH2	MYH2	Myosin-2	1895.05	1796.01	1902.72	1757.62	0.724023	0.903069	0.554805	NA	NA
RS2	RPS2	40S ribosomal protein S2	0.371314	0.406671	0.365546	0.422133	0.724554	0.903069	0.554805	NA	NA
GPX1	GPX1	Glutathione peroxidase 1	1.31721	1.27477	1.43139	1.44313	0.725398	0.903069	0.554805	NA	NA
DHRS7	DHRS7	Dehydrogenase/reductase SDR family member 7	0.412143	0.44399	0.439536	0.446174	0.725406	0.903069	0.554805	NA	NA
NDUS6	NDUFS6	NADH dehydrogenase [ubiquinone] iron-sulfur protein 6, mitochondrial	2.51006	2.68256	2.78997	2.77103	0.726101	0.903092	0.554819	NA	NA
HBA	HBA1	Hemoglobin subunit alpha	4224.98	4073.04	5496.78	4007.93	0.727926	0.903092	0.554819	NA	NA
HEM2	ALAD	Delta-aminolevulinic acid dehydratase	0.587327	0.570844	0.706485	0.568271	0.728119	0.903092	0.554819	NA	NA
SYUA	SNCA	Alpha-synuclein	1.31974	1.15277	1.72727	1.27153	0.729198	0.903092	0.554819	NA	NA
DRS7C	DHRS7C	Dehydrogenase/reductase SDR family member 7C	0.293679	0.320252	0.328607	0.313309	0.730252	0.903092	0.554819	NA	NA
MLRS	MYLPF	Myosin regulatory light chain 2, skeletal muscle isoform	1302.18	1263.17	1171.03	1177.33	0.730299	0.903092	0.554819	NA	NA
VAPA	VAPA	Vesicle-associated membrane protein-associated protein A	1.23438	1.26772	1.17154	1.2034	0.731151	0.903092	0.554819	NA	NA
HPT	HP	Haptoglobin	12.6129	11.6319	13.2418	11.3502	0.731276	0.903092	0.554819	NA	NA
GLO2	HAGH	Hydroxyacylglutathione hydrolase, mitochondrial	3.17239	3.01428	3.0432	2.98297	0.732433	0.903092	0.554819	NA	NA
SYNCI	SYNC	Syncoilin	0.00997332	0.0143135	0.0103176	0.0141069	0.73268	0.903092	0.554819	NA	NA
NAMPT	NAMPT	Nicotinamide phosphoribosyltransferase	0.664789	0.546913	0.543448	0.62678	0.734099	0.903092	0.554819	NA	NA
GALK1	GALK1	Galactokinase	0.163959	0.18388	0.189537	0.202211	0.734159	0.903092	0.554819	NA	NA
PTHD3	PTCHD3	Patched domain-containing protein 3	1.05013	0.966022	1.14125	1.06021	0.734168	0.903092	0.554819	NA	NA
GTR1	SLC2A1	Solute carrier family 2, facilitated glucose transporter member 1	0.799371	0.794881	0.983332	0.809989	0.734474	0.903092	0.554819	NA	NA
AAKB2	PRKAB2	5'-AMP-activated protein kinase subunit beta-2	0.156866	0.173912	0.171338	0.183451	0.734646	0.903092	0.554819	NA	NA
CC153	CCDC153	Coiled-coil domain-containing protein 153	7.70475	7.35673	8.34502	6.20615	0.736784	0.90444	0.555648	NA	NA
H12	H1-2	Histone H1.2	4.40792	3.54086	3.74131	4.19686	0.738796	0.90444	0.555648	NA	NA
ALAT1	GPT	Alanine aminotransferase 1	1.60507	1.48176	1.47707	1.62607	0.738865	0.90444	0.555648	NA	NA
MYH14	MYH14	Myosin-14	0.0191723	0.0233173	0.0215546	0.0225004	0.739445	0.90444	0.555648	NA	NA
SCRB2	SCARB2	Lysosome membrane protein 2	0.0407588	0.0268481	0.0201871	0.0315348	0.739786	0.90444	0.555648	NA	NA
EHD2	EHD2	EH domain-containing protein 2	0.219208	0.221248	0.248026	0.225409	0.740033	0.90444	0.555648	NA	NA
RLA2	RPLP2	60S acidic ribosomal protein P2	3.27656	3.08733	2.91937	3.08504	0.740053	0.90444	0.555648	NA	NA
UCHL1	UCHL1	Ubiquitin carboxyl-terminal hydrolase isozyme L1	1.44969	1.21572	1.34878	1.40435	0.741821	0.905164	0.556093	NA	NA
PRDX2	PRDX2	Peroxiredoxin-2	29.4612	26.0246	29.4105	27.1909	0.741877	0.905164	0.556093	NA	NA
PRKX	PRKX	cAMP-dependent protein kinase catalytic subunit PRKX	0.0350737	0.04024	0.0381518	0.0336217	0.743239	0.905319	0.556188	NA	NA
HEMH	FECH	Ferrochelatase, mitochondrial	0.550789	0.410019	0.520698	0.406644	0.743293	0.905319	0.556188	NA	NA
FR1L5	FER1L5	Fer-1-like protein 5	0.133781	0.120455	0.11755	0.0909078	0.744448	0.905319	0.556188	NA	NA
RIDA	RIDA	2-iminobutanoate/2-iminopropanoate deaminase	1.06176	1.07416	1.02935	1.11295	0.744956	0.905319	0.556188	NA	NA
LAMB2	LAMB2	Laminin subunit beta-2	1.13408	1.23777	1.0099	1.2517	0.745544	0.905319	0.556188	NA	NA
LMCD1	LMCD1	LIM and cysteine-rich domains protein 1	7.9099	7.8724	7.5215	7.53328	0.746235	0.905319	0.556188	NA	NA
APEX1	APEX1	DNA-(apurinic or apyrimidinic site) endonuclease	0.267703	0.363607	0.261156	0.224823	0.746891	0.905319	0.556188	NA	NA
MEP50	WDR77	Methylosome protein 50	0.0728272	0.0799612	0.0808797	0.0761202	0.746935	0.905319	0.556188	NA	NA
MCTS1	MCTS1	Malignant T-cell-amplified sequence 1	0.471178	0.468305	0.439738	0.452431	0.748651	0.906652	0.557006	NA	NA
PGBM	HSPG2	Basement membrane-specific heparan sulfate proteoglycan core protein	2.20977	3.04345	2.11864	2.49	0.751055	0.908757	0.558299	NA	NA
PMGE	BPGM	Bisphosphoglycerate mutase	2.23706	2.17791	2.76979	2.13335	0.751953	0.908757	0.558299	NA	NA
NDUB2	NDUFB2	NADH dehydrogenase [ubiquinone] 1 beta subcomplex subunit 2, mitochondrial	1.27155	1.23475	1.23899	1.36785	0.75231	0.908757	0.558299	NA	NA
JSPR1	JSRP1	Junctional sarcoplasmic reticulum protein 1	4.11908	3.96564	3.83496	4.25547	0.752864	0.908757	0.558299	NA	NA
SYQ	QARS1	Glutamine--tRNA ligase	0.496926	0.475818	0.454277	0.466864	0.755577	0.91083	0.559573	NA	NA
HSP72	HSPA2	Heat shock-related 70 kDa protein 2	9.5242	9.69297	9.22807	9.37142	0.755822	0.91083	0.559573	NA	NA
S10A1	S100A1	Protein S100-A1	22.2705	24.0196	22.325	22.5294	0.758248	0.911856	0.560204	NA	NA
SYNC	NARS1	Asparagine--tRNA ligase, cytoplasmic	0.267694	0.265911	0.261079	0.292675	0.758778	0.911856	0.560204	NA	NA
ATIF1	ATP5IF1	ATPase inhibitor, mitochondrial	0.680781	0.739138	0.680096	0.773992	0.759185	0.911856	0.560204	NA	NA
SYPL2	SYPL2	Synaptophysin-like protein 2	11.4832	10.9972	10.5877	11.1725	0.759945	0.911856	0.560204	NA	NA
HBD	HBD	Hemoglobin subunit delta	122.121	115.652	145.08	108.253	0.760474	0.911856	0.560204	NA	NA
IF6	EIF6	Eukaryotic translation initiation factor 6	0.141393	0.141586	0.126005	0.148074	0.760953	0.911856	0.560204	NA	NA
SYYC	YARS1	Tyrosine--tRNA ligase, cytoplasmic	0.0192943	0.019675	0.0226861	0.0175691	0.761018	0.911856	0.560204	NA	NA
CY1	CYC1	Cytochrome c1, heme protein, mitochondrial	6.37041	6.30017	6.68969	6.90853	0.762199	0.911872	0.560214	NA	NA
CYTB	CSTB	Cystatin-B	2.3272	2.55401	2.55959	2.57952	0.762273	0.911872	0.560214	NA	NA
FKBP3	FKBP3	Peptidyl-prolyl cis-trans isomerase FKBP3	4.24318	4.63085	4.18563	4.21227	0.764788	0.914137	0.561605	NA	NA
MCU	MCU	Calcium uniporter protein, mitochondrial	0.222315	0.216236	0.200077	0.228905	0.765821	0.91426	0.561681	NA	NA
H31T	H3-4	Histone H3.1t	8.16456	9.06216	9.80678	9.59126	0.766795	0.91426	0.561681	NA	NA
THOP1	THOP1	Thimet oligopeptidase	0.110121	0.0989123	0.103385	0.105356	0.767093	0.91426	0.561681	NA	NA
STAT3	STAT3	Signal transducer and activator of transcription 3	0.0997938	0.106229	0.115302	0.111533	0.767381	0.91426	0.561681	NA	NA
CAV1	CAV1	Caveolin-1	2.1141	2.19898	2.30911	2.10368	0.768592	0.914847	0.562041	NA	NA
ACTN1	ACTN1	Alpha-actinin-1	7.72287	7.62192	8.36584	7.50227	0.769119	0.914847	0.562041	NA	NA
CBR4	CBR4	3-oxoacyl-[acyl-carrier-protein] reductase	0.28639	0.297096	0.320038	0.336125	0.769773	0.914884	0.562064	NA	NA
FAAA	FAH	Fumarylacetoacetase	0.121582	0.130341	0.108259	0.121804	0.770457	0.914956	0.562108	NA	NA
PP2AA	PPP2CA	Serine/threonine-protein phosphatase 2A catalytic subunit alpha isoform	1.56338	1.50898	1.44754	1.43668	0.771602	0.915576	0.562489	NA	NA
GLGB	GBE1	1,4-alpha-glucan-branching enzyme	1.70265	1.65723	1.59253	1.70589	0.773574	0.916921	0.563316	NA	NA
SYPL1	SYPL1	Synaptophysin-like protein 1	0.437222	0.474368	0.431482	0.400096	0.773984	0.916921	0.563316	NA	NA
IF5A1	EIF5A	Eukaryotic translation initiation factor 5A-1	1.63672	1.55371	1.58622	1.55651	0.775472	0.917944	0.563944	NA	NA
ATLA2	ATL2	Atlastin-2	0.233853	0.235728	0.203322	0.20812	0.777182	0.918273	0.564146	NA	NA
DPYL3	DPYSL3	Dihydropyrimidinase-related protein 3	1.3515	1.26383	1.28567	1.40278	0.777533	0.918273	0.564146	NA	NA
TCPA	TCP1	T-complex protein 1 subunit alpha	0.384128	0.330666	0.303247	0.346293	0.778403	0.918273	0.564146	NA	NA
GDIR1	ARHGDIA	Rho GDP-dissociation inhibitor 1	1.16806	1.16686	1.2171	1.2391	0.778604	0.918273	0.564146	NA	NA
KAP0	PRKAR1A	cAMP-dependent protein kinase type I-alpha regulatory subunit	3.11965	3.04862	2.97405	3.16375	0.778876	0.918273	0.564146	NA	NA
GLU2B	PRKCSH	Glucosidase 2 subunit beta	0.420625	0.394224	0.388111	0.400081	0.780248	0.919153	0.564687	NA	NA
MPI	MPI	Mannose-6-phosphate isomerase	0.727275	0.680398	0.663775	0.691272	0.781562	0.919963	0.565184	NA	NA
RL10A	RPL10A	60S ribosomal protein L10a	0.36987	0.408684	0.358941	0.42845	0.783898	0.921975	0.56642	NA	NA
DP13A	APPL1	DCC-interacting protein 13-alpha	0.0626952	0.0633014	0.0716552	0.0664623	0.78573	0.92339	0.56729	NA	NA
COMT	COMT	Catechol O-methyltransferase	0.823767	0.890383	0.845113	0.863869	0.788098	0.924537	0.567994	NA	NA
GGCT	GGCT	Gamma-glutamylcyclotransferase	0.736316	0.660778	0.74756	0.717625	0.788441	0.924537	0.567994	NA	NA
PDCD5	PDCD5	Programmed cell death protein 5	0.433616	0.450663	0.429775	0.485282	0.789024	0.924537	0.567994	NA	NA
PDCD6	PDCD6	Programmed cell death protein 6	0.0750056	0.0813469	0.0770137	0.076757	0.789223	0.924537	0.567994	NA	NA
RS3	RPS3	40S ribosomal protein S3	0.862644	1.04918	1.00883	0.914628	0.790889	0.924907	0.568221	NA	NA
CLIC4	CLIC4	Chloride intracellular channel protein 4	0.114561	0.110889	0.122339	0.113832	0.791053	0.924907	0.568221	NA	NA
DLRB1	DYNLRB1	Dynein light chain roadblock-type 1	0.117526	0.151662	0.153126	0.145234	0.791428	0.924907	0.568221	NA	NA
PRS8	PSMC5	26S proteasome regulatory subunit 8	0.299785	0.30221	0.289029	0.27461	0.795615	0.929061	0.570774	NA	NA
HSP7C	HSPA8	Heat shock cognate 71 kDa protein	35.6612	36.4855	37.7774	38.0115	0.799261	0.931266	0.572128	NA	NA
UBP49	USP49	Ubiquitin carboxyl-terminal hydrolase 49	0.652077	0.708955	0.700446	0.624838	0.799668	0.931266	0.572128	NA	NA
HPRT	HPRT1	Hypoxanthine-guanine phosphoribosyltransferase	0.0991553	0.100745	0.111305	0.0936938	0.799828	0.931266	0.572128	NA	NA
NU4M	MT-ND4	NADH-ubiquinone oxidoreductase chain 4	0.468918	0.394576	0.452329	0.448067	0.800039	0.931266	0.572128	NA	NA
HV5X1	IGHV5-10-1	Immunoglobulin heavy variable 5-10-1	0.0414292	0.0425663	0.0516559	0.0418495	0.801516	0.931975	0.572564	NA	NA
ATF1	ATF1	Cyclic AMP-dependent transcription factor ATF-1	0.849347	0.780171	0.770676	0.740861	0.801917	0.931975	0.572564	NA	NA
SCRN2	SCRN2	Secernin-2	5.28018	4.31329	5.94955	5.11424	0.80513	0.933156	0.573289	NA	NA
AATC	GOT1	Aspartate aminotransferase, cytoplasmic	37.0818	36.7054	36.1625	38.1441	0.805903	0.933156	0.573289	NA	NA
AP1B1	AP1B1	AP-1 complex subunit beta-1	0.124736	0.105332	0.116422	0.118653	0.806093	0.933156	0.573289	NA	NA
NEST	NES	Nestin	0.376404	0.433371	0.413813	0.457089	0.806383	0.933156	0.573289	NA	NA
PANK4	PANK4	4'-phosphopantetheine phosphatase	0.230731	0.212203	0.209764	0.217082	0.806396	0.933156	0.573289	NA	NA
RL27A	RPL27A	60S ribosomal protein L27a	0.501526	0.526536	0.394718	0.578116	0.808689	0.933156	0.573289	NA	NA
PLCA	AGPAT1	1-acyl-sn-glycerol-3-phosphate acyltransferase alpha	0.685608	0.742541	0.58947	0.692676	0.808833	0.933156	0.573289	NA	NA
MIF	MIF	Macrophage migration inhibitory factor	3.71738	3.82767	3.56787	3.93296	0.808991	0.933156	0.573289	NA	NA
TXD12	TXNDC12	Thioredoxin domain-containing protein 12	0.0651617	0.058987	0.0624156	0.0671206	0.809738	0.933156	0.573289	NA	NA
ARMT1	ARMT1	Damage-control phosphatase ARMT1	0.290269	0.317841	0.297249	0.315223	0.810067	0.933156	0.573289	NA	NA
COQ3	COQ3	Ubiquinone biosynthesis O-methyltransferase, mitochondrial	0.916688	0.855687	0.853716	0.833471	0.810151	0.933156	0.573289	NA	NA
TNG2	TANGO2	Transport and Golgi organization protein 2 homolog	0.108305	0.118247	0.125954	0.118982	0.811417	0.933156	0.573289	NA	NA
CAND2	CAND2	Cullin-associated NEDD8-dissociated protein 2	1.16007	1.13873	1.11477	1.09413	0.812005	0.933156	0.573289	NA	NA
PTGR1	PTGR1	Prostaglandin reductase 1	0.304411	0.372796	0.359941	0.345689	0.812396	0.933156	0.573289	NA	NA
CAH1	CA1	Carbonic anhydrase 1	48.7442	44.9197	53.5751	42.461	0.812869	0.933156	0.573289	NA	NA
RAN	RAN	GTP-binding nuclear protein Ran	2.91965	2.87354	3.09364	2.88072	0.813097	0.933156	0.573289	NA	NA
IMPA1	IMPA1	Inositol monophosphatase 1	1.02794	0.996419	0.991777	1.04646	0.813915	0.933365	0.573418	NA	NA
GNPI1	GNPDA1	Glucosamine-6-phosphate isomerase 1	0.209566	0.196771	0.193786	0.189459	0.815008	0.93389	0.57374	NA	NA
HACL2	ILVBL	2-hydroxyacyl-CoA lyase 2	0.0426262	0.048014	0.0483984	0.0485405	0.817093	0.934956	0.574395	NA	NA
SBP1	SELENBP1	Methanethiol oxidase	3.70179	3.49783	3.61886	3.397	0.817803	0.934956	0.574395	NA	NA
TELT	TCAP	Telethonin	7.34574	7.8428	7.83933	7.93606	0.818117	0.934956	0.574395	NA	NA
PSB2	PSMB2	Proteasome subunit beta type-2	0.999961	1.11142	1.00327	1.0714	0.818484	0.934956	0.574395	NA	NA
DDTL	DDTL	D-dopachrome decarboxylase-like protein	1.20339	1.32981	1.27514	1.21537	0.819461	0.935344	0.574634	NA	NA
ODB2	DBT	Lipoamide acyltransferase component of branched-chain alpha-keto acid dehydrogenase complex, mitochondrial	0.0514682	0.0566505	0.0631456	0.0649763	0.822311	0.937353	0.575868	NA	NA
AL1L1	ALDH1L1	Cytosolic 10-formyltetrahydrofolate dehydrogenase	0.73776	0.723251	0.690243	0.707962	0.823021	0.937353	0.575868	NA	NA
ATP5H	ATP5PD	ATP synthase subunit d, mitochondrial	14.1451	14.2966	14.1838	14.8809	0.823945	0.937353	0.575868	NA	NA
WDR1	WDR1	WD repeat-containing protein 1	4.75387	4.63196	4.5673	4.55964	0.824119	0.937353	0.575868	NA	NA
PRDX1	PRDX1	Peroxiredoxin-1	28.0119	26.6121	27.9117	27.4118	0.824411	0.937353	0.575868	NA	NA
ACOC	ACO1	Cytoplasmic aconitate hydratase	0.612697	0.626013	0.591923	0.640613	0.828605	0.939708	0.577315	NA	NA
RAB44	RAB44	Ras-related protein Rab-44	1.46493	1.47972	1.44095	1.68577	0.829003	0.939708	0.577315	NA	NA
PSMD8	PSMD8	26S proteasome non-ATPase regulatory subunit 8	0.150083	0.145206	0.138334	0.157531	0.829186	0.939708	0.577315	NA	NA
RN114	RNF114	E3 ubiquitin-protein ligase RNF114	0.056807	0.051791	0.0385829	0.0454616	0.829214	0.939708	0.577315	NA	NA
UBA1	UBA1	Ubiquitin-like modifier-activating enzyme 1	2.3891	2.79389	2.48289	2.53877	0.829681	0.939708	0.577315	NA	NA
DDI2	DDI2	Protein DDI1 homolog 2	0.0569446	0.05028	0.0526964	0.041913	0.830936	0.939709	0.577315	NA	NA
SAA4	SAA4	Serum amyloid A-4 protein	0.129878	0.136996	0.166748	0.129084	0.830961	0.939709	0.577315	NA	NA
ODBB	BCKDHB	2-oxoisovalerate dehydrogenase subunit beta, mitochondrial	0.14178	0.132284	0.14495	0.145879	0.833892	0.940562	0.577839	NA	NA
PSB7	PSMB7	Proteasome subunit beta type-7	0.357452	0.373591	0.380117	0.348306	0.833919	0.940562	0.577839	NA	NA
PNPH	PNP	Purine nucleoside phosphorylase	0.801363	0.804452	0.864893	0.669576	0.834172	0.940562	0.577839	NA	NA
IF5	EIF5	Eukaryotic translation initiation factor 5	0.397472	0.429986	0.41586	0.42165	0.835221	0.940562	0.577839	NA	NA
SLMAP	SLMAP	Sarcolemmal membrane-associated protein	0.973913	1.00268	0.871412	0.860471	0.836068	0.940562	0.577839	NA	NA
RAB21	RAB21	Ras-related protein Rab-21	0.32057	0.318935	0.320514	0.302762	0.837461	0.940562	0.577839	NA	NA
ENDD1	ENDOD1	Endonuclease domain-containing 1 protein	0.409218	0.419266	0.400332	0.380035	0.838185	0.940562	0.577839	NA	NA
DDB1	DDB1	DNA damage-binding protein 1	0.797325	0.816068	0.768333	0.834089	0.83899	0.940562	0.577839	NA	NA
MPPB	PMPCB	Mitochondrial-processing peptidase subunit beta	0.0381314	0.0394593	0.0422004	0.0395841	0.839329	0.940562	0.577839	NA	NA
GLRX3	GLRX3	Glutaredoxin-3	0.134351	0.120117	0.111749	0.127463	0.839363	0.940562	0.577839	NA	NA
TLN1	TLN1	Talin-1	0.327089	0.378545	0.262132	0.35351	0.839547	0.940562	0.577839	NA	NA
NDUB1	NDUFB1	NADH dehydrogenase [ubiquinone] 1 beta subcomplex subunit 1	1.65437	1.6414	1.64179	1.7622	0.839817	0.940562	0.577839	NA	NA
PRS10	PSMC6	26S proteasome regulatory subunit 10B	1.13597	1.19679	1.2998	1.18757	0.840523	0.940562	0.577839	NA	NA
LANC2	LANCL2	LanC-like protein 2	0.0719185	0.0731039	0.0632474	0.0698152	0.840679	0.940562	0.577839	NA	NA
HPBP1	HSPBP1	Hsp70-binding protein 1	0.0429628	0.0393717	0.0534191	0.0379484	0.842946	0.941583	0.578467	NA	NA
XPP1	XPNPEP1	Xaa-Pro aminopeptidase 1	0.0631778	0.0677182	0.0789908	0.0690629	0.843464	0.941583	0.578467	NA	NA
CD59	CD59	CD59 glycoprotein	2.22689	2.07438	2.07185	2.29477	0.843732	0.941583	0.578467	NA	NA
MTCH2	MTCH2	Mitochondrial carrier homolog 2	0.48566	0.437563	0.461729	0.484478	0.844204	0.941583	0.578467	NA	NA
PEA15	PEA15	Astrocytic phosphoprotein PEA-15	0.0548479	0.0618833	0.0644894	0.055236	0.844797	0.941583	0.578467	NA	NA
DPP3	DPP3	Dipeptidyl peptidase 3	0.339349	0.323534	0.367115	0.37188	0.84691	0.943222	0.579474	NA	NA
KCRB	CKB	Creatine kinase B-type	4.12079	4.22293	4.15201	4.71848	0.848366	0.94342	0.579595	NA	NA
AK1A1	AKR1A1	Aldo-keto reductase family 1 member A1	0.0720223	0.0792623	0.0777375	0.0822007	0.848372	0.94342	0.579595	NA	NA
ACY2	ASPA	Aspartoacylase	0.25104	0.221649	0.223085	0.228738	0.849305	0.943744	0.579794	NA	NA
CRNS1	CARNS1	Carnosine synthase 1	0.117554	0.125025	0.10696	0.115877	0.850569	0.944434	0.580218	NA	NA
UB2V2	UBE2V2	Ubiquitin-conjugating enzyme E2 variant 2	1.38101	1.26	1.28613	1.30842	0.851226	0.944449	0.580228	NA	NA
VKORL	VKORC1L1	Vitamin K epoxide reductase complex subunit 1-like protein 1	0.0908169	0.0931523	0.0842466	0.0800021	0.853448	0.9462	0.581303	NA	NA
TEBP	PTGES3	Prostaglandin E synthase 3	1.07802	1.18052	1.11816	1.10127	0.855069	0.946235	0.581324	NA	NA
MIC10	MICOS10	MICOS complex subunit MIC10	1.57212	1.69505	1.55826	1.6055	0.855276	0.946235	0.581324	NA	NA
PRAF3	ARL6IP5	PRA1 family protein 3	2.15991	2.04927	2.09895	2.11181	0.855412	0.946235	0.581324	NA	NA
CZIB	CZIB	CXXC motif containing zinc binding protein	1.88291	1.96148	1.78486	1.89778	0.857322	0.947634	0.582184	NA	NA
EM55	MPP1	55 kDa erythrocyte membrane protein	0.110464	0.11041	0.10337	0.0953446	0.859105	0.948891	0.582956	NA	NA
LIS1	PAFAH1B1	Platelet-activating factor acetylhydrolase IB subunit beta	0.825665	0.852496	0.873726	0.862521	0.860157	0.949339	0.583231	NA	NA
PDC6I	PDCD6IP	Programmed cell death 6-interacting protein	0.582512	0.634766	0.581471	0.621844	0.861025	0.949584	0.583382	NA	NA
SKP1	SKP1	S-phase kinase-associated protein 1	0.614237	0.57768	0.622589	0.541584	0.86187	0.949802	0.583516	NA	NA
SUMO2	SUMO2	Small ubiquitin-related modifier 2	0.826368	0.866326	0.914217	0.869285	0.862619	0.949916	0.583586	NA	NA
HDHD1	PUDP	Pseudouridine-5'-phosphatase	0.319306	0.297319	0.297253	0.348459	0.86475	0.951549	0.584589	NA	NA
CYC	CYCS	Cytochrome c	14.4453	14.6917	14.7742	15.4202	0.865809	0.951788	0.584736	NA	NA
CLIC5	CLIC5	Chloride intracellular channel protein 5	1.28977	1.38512	1.20175	1.25194	0.866263	0.951788	0.584736	NA	NA
TPM1	TPM1	Tropomyosin alpha-1 chain	460.732	417.973	420.795	432.722	0.867316	0.952233	0.58501	NA	NA
BIP	HSPA5	Endoplasmic reticulum chaperone BiP	2.2519	2.21057	2.20423	2.29694	0.868846	0.952497	0.585172	NA	NA
HSPB7	HSPB7	Heat shock protein beta-7	22.223	22.6915	21.5789	22.0492	0.869099	0.952497	0.585172	NA	NA
SORCN	SRI	Sorcin	0.169877	0.160266	0.178941	0.178318	0.869502	0.952497	0.585172	NA	NA
PHP14	PHPT1	14 kDa phosphohistidine phosphatase	3.29153	3.27641	3.08385	3.31911	0.871376	0.953453	0.585759	NA	NA
EPB41	EPB41	Protein 4.1	0.146933	0.151419	0.150617	0.122913	0.871673	0.953453	0.585759	NA	NA
TM38A	TMEM38A	Trimeric intracellular cation channel type A	0.847965	0.866404	0.784338	0.818933	0.873017	0.954064	0.586134	NA	NA
SYSC	SARS1	Serine--tRNA ligase, cytoplasmic	0.0280161	0.0231541	0.025102	0.0267595	0.873574	0.954064	0.586134	NA	NA
FERM2	FERMT2	Fermitin family homolog 2	0.0300754	0.0289161	0.0323579	0.0275825	0.874588	0.954064	0.586134	NA	NA
MAVS	MAVS	Mitochondrial antiviral-signaling protein	0.577794	0.575331	0.558727	0.535092	0.875019	0.954064	0.586134	NA	NA
ELOC	ELOC	Elongin-C	0.483726	0.519359	0.515475	0.504834	0.876456	0.954064	0.586134	NA	NA
CATA	CAT	Catalase	8.55091	8.47662	9.76922	8.82282	0.876607	0.954064	0.586134	NA	NA
CNBP	CNBP	Cellular nucleic acid-binding protein	0.20809	0.197085	0.217976	0.186526	0.876777	0.954064	0.586134	NA	NA
CAV3	CAV3	Caveolin-3	0.209852	0.222308	0.207116	0.205805	0.881539	0.957988	0.588545	NA	NA
DX39A	DDX39A	ATP-dependent RNA helicase DDX39A	0.121113	0.112264	0.125215	0.117248	0.882359	0.957988	0.588545	NA	NA
MARE1	MAPRE1	Microtubule-associated protein RP/EB family member 1	0.111906	0.111012	0.123947	0.11163	0.882851	0.957988	0.588545	NA	NA
NU6M	MT-ND6	NADH-ubiquinone oxidoreductase chain 6	1.47954	1.45234	1.20779	1.30596	0.882993	0.957988	0.588545	NA	NA
ANK1	ANK1	Ankyrin-1	0.857291	0.710272	0.90706	0.770284	0.883808	0.958165	0.588654	NA	NA
S10AD	S100A13	Protein S100-A13	1.13427	1.02726	1.10054	1.1206	0.884922	0.958356	0.588771	NA	NA
HBG2	HBG2	Hemoglobin subunit gamma-2	6.96909	8.23364	8.14133	7.64798	0.885335	0.958356	0.588771	NA	NA
NDUB5	NDUFB5	NADH dehydrogenase [ubiquinone] 1 beta subcomplex subunit 5, mitochondrial	1.25206	1.30848	1.30843	1.32882	0.885941	0.958356	0.588771	NA	NA
INT10	INTS10	Integrator complex subunit 10	2.96021	2.72056	3.1444	2.98425	0.888728	0.960663	0.590189	NA	NA
TBA8	TUBA8	Tubulin alpha-8 chain	1.16496	1.20998	1.24702	1.27584	0.890919	0.960788	0.590265	NA	NA
1433F	YWHAH	14-3-3 protein eta	0.265069	0.240404	0.259444	0.249766	0.891229	0.960788	0.590265	NA	NA
MVD1	MVD	Diphosphomevalonate decarboxylase	0.347774	0.325102	0.299774	0.318875	0.892182	0.960788	0.590265	NA	NA
EF2	EEF2	Elongation factor 2	5.22267	5.54081	5.52608	5.51565	0.892779	0.960788	0.590265	NA	NA
ADIPO	ADIPOQ	Adiponectin	1.57897	1.61522	1.68545	1.5901	0.89279	0.960788	0.590265	NA	NA
PIAS3	PIAS3	E3 SUMO-protein ligase PIAS3	8.83699	8.09639	7.47995	8.74888	0.892861	0.960788	0.590265	NA	NA
TUFT1	TUFT1	Tuftelin	1.45457	1.18853	1.27406	1.184	0.893998	0.960788	0.590265	NA	NA
DPOG1	POLG	DNA polymerase subunit gamma-1	0.315028	0.275227	0.258088	0.297522	0.894139	0.960788	0.590265	NA	NA
MYPN	MYPN	Myopalladin	0.674259	0.711673	0.746515	0.667433	0.89473	0.960788	0.590265	NA	NA
MYPC1	MYBPC1	Myosin-binding protein C, slow-type	193.713	192.023	193.325	200.33	0.897216	0.962138	0.591095	NA	NA
RSSA	RPSA	40S ribosomal protein SA	1.33676	1.25622	1.23641	1.21557	0.897838	0.962138	0.591095	NA	NA
PPR3A	PPP1R3A	Protein phosphatase 1 regulatory subunit 3A	4.61982	4.94787	4.50748	4.20831	0.898875	0.962138	0.591095	NA	NA
FHL1	FHL1	Four and a half LIM domains protein 1	453.721	441.926	437.498	459.518	0.898955	0.962138	0.591095	NA	NA
PUR9	ATIC	Bifunctional purine biosynthesis protein ATIC	0.765324	0.759818	0.717606	0.729249	0.899775	0.962138	0.591095	NA	NA
GYS1	GYS1	Glycogen [starch] synthase, muscle	6.41452	6.28216	6.11402	6.0678	0.90008	0.962138	0.591095	NA	NA
TCPQ	CCT8	T-complex protein 1 subunit theta	0.510788	0.528945	0.515047	0.512935	0.900572	0.962138	0.591095	NA	NA
ARHL1	ADPRHL1	[Protein ADP-ribosylarginine] hydrolase-like protein 1	2.92587	3.01409	2.82717	2.90357	0.901292	0.962208	0.591137	NA	NA
RRAS2	RRAS2	Ras-related protein R-Ras2	0.158198	0.14465	0.149426	0.146703	0.903457	0.962422	0.591269	NA	NA
EF1A2	EEF1A2	Elongation factor 1-alpha 2	28.4464	27.9593	27.5401	27.1827	0.90359	0.962422	0.591269	NA	NA
CALU	CALU	Calumenin	0.701414	0.666334	0.724091	0.68325	0.90395	0.962422	0.591269	NA	NA
RBSK	RBKS	Ribokinase	0.0350909	0.0357363	0.0348772	0.0310353	0.904113	0.962422	0.591269	NA	NA
TOM70	TOMM70	Mitochondrial import receptor subunit TOM70	0.0996918	0.113491	0.0992092	0.100152	0.905004	0.962673	0.591423	NA	NA
PHB	PHB	Prohibitin	2.95241	2.98377	2.80525	2.96987	0.910436	0.967205	0.594208	NA	NA
CK5P3	CDK5RAP3	CDK5 regulatory subunit-associated protein 3	0.0363724	0.0396397	0.034308	0.0367062	0.911403	0.967205	0.594208	NA	NA
GPD1L	GPD1L	Glycerol-3-phosphate dehydrogenase 1-like protein	4.254	4.12303	4.06743	4.2823	0.912445	0.967205	0.594208	NA	NA
RADI	RDX	Radixin	0.711239	0.687987	0.695323	0.683183	0.914144	0.967205	0.594208	NA	NA
A2MG	A2M	Alpha-2-macroglobulin	8.02559	8.04776	8.91885	7.98395	0.91439	0.967205	0.594208	NA	NA
MYH1	MYH1	Myosin-1	378.806	376.264	396.523	362.847	0.914612	0.967205	0.594208	NA	NA
MOT1	SLC16A1	Monocarboxylate transporter 1	0.556903	0.547424	0.536392	0.571461	0.915372	0.967205	0.594208	NA	NA
KCC2B	CAMK2B	Calcium/calmodulin-dependent protein kinase type II subunit beta	0.2647	0.267634	0.264127	0.2583	0.916646	0.967205	0.594208	NA	NA
SAPC2	SAPCD2	Suppressor APC domain-containing protein 2	0.603251	0.669005	0.591619	0.622968	0.916666	0.967205	0.594208	NA	NA
THIOM	TXN2	Thioredoxin, mitochondrial	1.6513	1.68307	1.62501	1.70292	0.917154	0.967205	0.594208	NA	NA
UCHL3	UCHL3	Ubiquitin carboxyl-terminal hydrolase isozyme L3	1.763	1.79024	1.84171	1.85559	0.917787	0.967205	0.594208	NA	NA
HEBP2	HEBP2	Heme-binding protein 2	1.82712	1.81934	1.76313	1.79769	0.919211	0.967205	0.594208	NA	NA
TXNL1	TXNL1	Thioredoxin-like protein 1	0.912588	0.974075	0.932174	0.968852	0.919268	0.967205	0.594208	NA	NA
PGAM1	PGAM1	Phosphoglycerate mutase 1	1.80134	1.78501	1.82762	1.74829	0.919624	0.967205	0.594208	NA	NA
RAC1	RAC1	Ras-related C3 botulinum toxin substrate 1	1.24122	1.18555	1.25414	1.16696	0.920043	0.967205	0.594208	NA	NA
STBD1	STBD1	Starch-binding domain-containing protein 1	1.96165	1.86857	1.87229	2.01024	0.920782	0.967205	0.594208	NA	NA
AMPB	RNPEP	Aminopeptidase B	0.248299	0.262186	0.271206	0.265032	0.921102	0.967205	0.594208	NA	NA
TRXR1	TXNRD1	Thioredoxin reductase 1, cytoplasmic	0.461456	0.458703	0.471151	0.47649	0.922015	0.967205	0.594208	NA	NA
QCR10	UQCR11	Cytochrome b-c1 complex subunit 10	0.560372	0.567423	0.566226	0.51638	0.922372	0.967205	0.594208	NA	NA
PSD11	PSMD11	26S proteasome non-ATPase regulatory subunit 11	0.170781	0.166154	0.163929	0.157597	0.923235	0.967205	0.594208	NA	NA
JPH2	JPH2	Junctophilin-2	0.168634	0.157758	0.170727	0.167924	0.923571	0.967205	0.594208	NA	NA
TMED5	TMED5	Transmembrane emp24 domain-containing protein 5	0.208032	0.216237	0.234557	0.214937	0.92375	0.967205	0.594208	NA	NA
DNPH1	DNPH1	2'-deoxynucleoside 5'-phosphate N-hydrolase 1	2.55527	2.61771	2.6275	2.71696	0.925893	0.968758	0.595162	NA	NA
SPTA1	SPTA1	Spectrin alpha chain, erythrocytic 1	1.11527	1.0112	1.23153	1.05025	0.928852	0.971111	0.596607	NA	NA
REEP5	REEP5	Receptor expression-enhancing protein 5	0.629074	0.676368	0.717169	0.72649	0.929463	0.971111	0.596607	NA	NA
CASQ1	CASQ1	Calsequestrin-1	204.998	202.693	200.181	197.827	0.930615	0.971623	0.596922	NA	NA
FUND2	FUNDC2	FUN14 domain-containing protein 2	0.204355	0.189233	0.189044	0.211422	0.931674	0.972038	0.597177	NA	NA
ACTN2	ACTN2	Alpha-actinin-2	368.551	368.845	352.041	364.951	0.932538	0.972249	0.597306	NA	NA
RS20	RPS20	40S ribosomal protein S20	0.471587	0.441159	0.436758	0.439259	0.934388	0.973487	0.598067	NA	NA
CDC42	CDC42	Cell division control protein 42 homolog	0.835293	0.813582	0.815724	0.784704	0.935389	0.973838	0.598283	NA	NA
M3K14	MAP3K14	Mitogen-activated protein kinase kinase kinase 14	4.50273	4.41638	4.65994	4.47026	0.936487	0.974291	0.598561	NA	NA
UCRI	UQCRFS1	Cytochrome b-c1 complex subunit Rieske, mitochondrial	9.0299	8.76136	8.52347	9.0043	0.937174	0.974316	0.598576	NA	NA
TIPRL	TIPRL	TIP41-like protein	0.25163	0.255833	0.243959	0.243625	0.942717	0.976983	0.600215	NA	NA
ODBA	BCKDHA	2-oxoisovalerate dehydrogenase subunit alpha, mitochondrial	0.163406	0.149569	0.150081	0.15798	0.943666	0.976983	0.600215	NA	NA
DESM	DES	Desmin	124.198	127.026	129.511	130.784	0.943786	0.976983	0.600215	NA	NA
IPO7	IPO7	Importin-7	0.245085	0.236808	0.232438	0.238676	0.944445	0.976983	0.600215	NA	NA
MLIP	MLIP	Muscular LMNA-interacting protein	0.193874	0.219314	0.194317	0.214849	0.944787	0.976983	0.600215	NA	NA
ISCA2	ISCA2	Iron-sulfur cluster assembly 2 homolog, mitochondrial	0.24028	0.276152	0.247344	0.263455	0.944871	0.976983	0.600215	NA	NA
EIFCL	EIF3CL	Eukaryotic translation initiation factor 3 subunit C-like protein	0.0733964	0.0733121	0.0677195	0.0674414	0.944885	0.976983	0.600215	NA	NA
TCPD	CCT4	T-complex protein 1 subunit delta	0.605942	0.555479	0.569657	0.580133	0.94551	0.976983	0.600215	NA	NA
BASI	BSG	Basigin	1.80904	1.76117	1.82127	1.86734	0.945775	0.976983	0.600215	NA	NA
KNTC1	KNTC1	Kinetochore-associated protein 1	0.392182	0.393501	0.392581	0.408944	0.94736	0.976983	0.600215	NA	NA
MK12	MAPK12	Mitogen-activated protein kinase 12	1.12627	1.05434	1.14136	1.10885	0.947563	0.976983	0.600215	NA	NA
CACB1	CACNB1	Voltage-dependent L-type calcium channel subunit beta-1	0.787877	0.790057	0.75534	0.758198	0.94772	0.976983	0.600215	NA	NA
BLVRB	BLVRB	Flavin reductase (NADPH)	14.4152	14.2469	15.8395	15.9918	0.949478	0.978109	0.600907	NA	NA
UBP5	USP5	Ubiquitin carboxyl-terminal hydrolase 5	0.541975	0.547045	0.528821	0.526307	0.950502	0.978168	0.600943	NA	NA
RS12	RPS12	40S ribosomal protein S12	0.637681	0.62661	0.660661	0.607947	0.950868	0.978168	0.600943	NA	NA
PAK2	PAK2	Serine/threonine-protein kinase PAK 2	0.0466201	0.0494655	0.045948	0.047987	0.95191	0.978473	0.60113	NA	NA
STOM	STOM	Stomatin	1.38885	1.4531	1.49025	1.38513	0.952496	0.978473	0.60113	NA	NA
RS13	RPS13	40S ribosomal protein S13	0.284479	0.321428	0.310783	0.315346	0.953962	0.979294	0.601635	NA	NA
AIMP1	AIMP1	Aminoacyl tRNA synthase complex-interacting multifunctional protein 1	0.108919	0.119391	0.107016	0.116119	0.955378	0.979319	0.60165	NA	NA
CASQ2	CASQ2	Calsequestrin-2	4.96415	5.15554	5.06616	5.24617	0.955938	0.979319	0.60165	NA	NA
MYOM1	MYOM1	Myomesin-1	38.6852	39.2319	39.2893	40.4003	0.956467	0.979319	0.60165	NA	NA
ROA2	HNRNPA2B1	Heterogeneous nuclear ribonucleoproteins A2/B1	2.52953	2.38733	2.49196	2.46341	0.956653	0.979319	0.60165	NA	NA
LSS	LSS	Lanosterol synthase	0.101996	0.105318	0.108031	0.0956443	0.959967	0.982005	0.6033	NA	NA
5NT3A	NT5C3A	Cytosolic 5'-nucleotidase 3A	1.80079	1.75837	1.84054	1.83635	0.960613	0.982005	0.6033	NA	NA
RT4I1	RTN4IP1	Reticulon-4-interacting protein 1, mitochondrial	0.163227	0.166873	0.148128	0.15813	0.961284	0.982007	0.603301	NA	NA
MA2C1	MAN2C1	Alpha-mannosidase 2C1	0.0233158	0.0244902	0.021727	0.0235359	0.96366	0.98375	0.604372	NA	NA
PSME1	PSME1	Proteasome activator complex subunit 1	0.682059	0.687707	0.649073	0.67064	0.964351	0.983771	0.604385	NA	NA
SYDC	DARS1	Aspartate--tRNA ligase, cytoplasmic	0.491059	0.48613	0.476307	0.471276	0.965866	0.984634	0.604915	NA	NA
PEPD	PEPD	Xaa-Pro dipeptidase	0.278453	0.276018	0.270944	0.267484	0.967128	0.985236	0.605285	NA	NA
PPME1	PPME1	Protein phosphatase methylesterase 1	0.024566	0.0237868	0.0244894	0.0234692	0.969204	0.986001	0.605755	NA	NA
1433Z	YWHAZ	14-3-3 protein zeta/delta	2.69193	2.59556	2.63332	2.65475	0.969221	0.986001	0.605755	NA	NA
GALM	GALM	Galactose mutarotase	0.236961	0.225718	0.227778	0.222489	0.970272	0.986387	0.605992	NA	NA
DCTP1	DCTPP1	dCTP pyrophosphatase 1	0.0265313	0.0284389	0.0261208	0.0262624	0.97182	0.986517	0.606072	NA	NA
AK1C3	AKR1C3	Aldo-keto reductase family 1 member C3	0.295674	0.291301	0.279786	0.295217	0.972965	0.986517	0.606072	NA	NA
COX3	MT-CO3	Cytochrome c oxidase subunit 3	0.582021	0.58431	0.684375	0.647945	0.973111	0.986517	0.606072	NA	NA
TXD17	TXNDC17	Thioredoxin domain-containing protein 17	0.660248	0.663657	0.677253	0.672647	0.973725	0.986517	0.606072	NA	NA
EF1B	EEF1B2	Elongation factor 1-beta	1.41792	1.41724	1.36263	1.39095	0.973757	0.986517	0.606072	NA	NA
PSMD1	PSMD1	26S proteasome non-ATPase regulatory subunit 1	0.576645	0.549743	0.577158	0.561711	0.974922	0.987016	0.606379	NA	NA
CAN3	CAPN3	Calpain-3	1.60876	1.64929	1.5555	1.59968	0.976823	0.987993	0.606979	NA	NA
BIEA	BLVRA	Biliverdin reductase A	0.349628	0.33422	0.347659	0.348958	0.977232	0.987993	0.606979	NA	NA
OSBP1	OSBP	Oxysterol-binding protein 1	0.155326	0.162011	0.16044	0.169422	0.980251	0.990363	0.608435	NA	NA
LXN	LXN	Latexin	0.229404	0.224768	0.254403	0.231637	0.982193	0.991644	0.609222	NA	NA
SUOX	SUOX	Sulfite oxidase, mitochondrial	0.0859591	0.0830607	0.0886317	0.0831988	0.982969	0.991745	0.609284	NA	NA
GANAB	GANAB	Neutral alpha-glucosidase AB	0.31676	0.310635	0.319263	0.310483	0.984647	0.992757	0.609906	NA	NA
SESN1	SESN1	Sestrin-1	0.239635	0.248182	0.238594	0.240422	0.987509	0.99454	0.611001	NA	NA
RAB2A	RAB2A	Ras-related protein Rab-2A	0.695479	0.686958	0.685844	0.674088	0.98777	0.99454	0.611001	NA	NA
CALX	CANX	Calnexin	2.41939	2.38274	2.39015	2.40436	0.99027	0.995155	0.611379	NA	NA
DAG1	DAG1	Dystroglycan	0.800841	0.791466	0.78503	0.801942	0.990279	0.995155	0.611379	NA	NA
NU5M	MT-ND5	NADH-ubiquinone oxidoreductase chain 5	0.689616	0.704035	0.705032	0.717803	0.990413	0.995155	0.611379	NA	NA
H2A1A	H2AC1	Histone H2A type 1-A	4.43323	4.55326	4.37192	4.30003	0.991599	0.995566	0.611632	NA	NA
PRS4	PSMC1	26S proteasome regulatory subunit 4	0.0554474	0.0552089	0.0546377	0.0564722	0.99269	0.995566	0.611632	NA	NA
CAD13	CDH13	Cadherin-13	0.633586	0.627049	0.643856	0.637764	0.993992	0.995566	0.611632	NA	NA
SFXN1	SFXN1	Sideroflexin-1	0.114372	0.118264	0.119519	0.118937	0.994047	0.995566	0.611632	NA	NA
VDAC2	VDAC2	Voltage-dependent anion-selective channel protein 2	20.753	20.3646	20.5992	20.6315	0.994211	0.995566	0.611632	NA	NA
ACOT9	ACOT9	Acyl-coenzyme A thioesterase 9, mitochondrial	0.0963848	0.102283	0.0995367	0.098398	0.996096	0.996284	0.612072	NA	NA
NU1M	MT-ND1	NADH-ubiquinone oxidoreductase chain 1	0.577578	0.57577	0.586814	0.594315	0.996284	0.996284	0.612072	NA	NA
