# Supplementary material for: Endocrine, Metabolic, and Skeletal Muscle Proteomic Responses During Energy Deficit With Concomitant Aerobic Exercise in Humans
Source: FASEB J. 2025 Nov 3;39(21):e71163. doi: 10.1096/fj.202502384RR (PMC12582342; doi:10.1096/fj.202502384RR)
Supplement: Supplementary file 5 — Table S4: Statistical output of within‐subject one‐way ANOVA in ASR—related to Figure 3B. [file FSB2-39-e71163-s002.xlsx]

## Sheet: ST4
Supplementary Table 4 Statistical output of within-subject one-way ANOVA in ASR - related to Figure 3, B
accession	gene.name	description	EB	ED	p.val	FC	log2.FC	log10.p.val	q.val	p.Adj	ASR	statistics
ACPM	NDUFAB1	Acyl carrier protein, mitochondrial	1.96595	6.53881	0.00317905	3.32603	1.7338	2.4977	0.304778	0.606688	faster	significant
AATM	GOT2	Aspartate aminotransferase, mitochondrial	32.231	84.5768	0.00335257	2.62408	1.39181	2.47462	0.304778	0.606688	faster	significant
MYH7	MYH7	Myosin-7	3085.87	10262.2	0.00487743	3.32556	1.7336	2.31181	0.304778	0.606688	faster	significant
ECHA	HADHA	Trifunctional enzyme subunit alpha, mitochondrial	34.7129	108.483	0.00567553	3.12515	1.64392	2.24599	0.304778	0.606688	faster	significant
SPRE	SPR	Sepiapterin reductase	0.512443	0.907567	0.00786152	1.77106	0.824612	2.10449	0.304778	0.606688	faster	significant
PTGR2	PTGR2	Prostaglandin reductase 2	1.89431	6.07109	0.00839679	3.20491	1.68028	2.07589	0.304778	0.606688	faster	significant
GNAI2	GNAI2	Guanine nucleotide-binding protein G(i) subunit alpha-2	1.85347	0.250262	0.00865385	0.135024	-2.88871	2.06279	0.304778	0.606688	slower	significant
ACTN3	ACTN3	Alpha-actinin-3	431.778	99.5724	0.00961817	0.23061	-2.11647	2.01691	0.304778	0.606688	slower	significant
ACADV	ACADVL	Very long-chain specific acyl-CoA dehydrogenase, mitochondrial	45.1836	113.988	0.0109364	2.52277	1.33501	1.96113	0.304778	0.606688	faster	significant
GSHR	GSR	Glutathione reductase, mitochondrial	1.54753	2.91654	0.01217	1.88465	0.914294	1.91471	0.304778	0.606688	faster	significant
ATPG	ATP5F1C	ATP synthase subunit gamma, mitochondrial	12.5854	24.5807	0.0141363	1.95312	0.965779	1.84966	0.304778	0.606688	faster	significant
ECHM	ECHS1	Enoyl-CoA hydratase, mitochondrial	5.54646	12.7862	0.0169817	2.30529	1.20495	1.77002	0.304778	0.606688	faster	significant
THIM	ACAA2	3-ketoacyl-CoA thiolase, mitochondrial	7.70323	18.3985	0.0193005	2.38841	1.25605	1.71443	0.304778	0.606688	faster	significant
FIBB	FGB	Fibrinogen beta chain	175.02	27.1959	0.0200904	0.155388	-2.68606	1.69701	0.304778	0.606688	slower	significant
KPBB	PHKB	Phosphorylase b kinase regulatory subunit beta	16.0437	8.58571	0.0200995	0.535147	-0.901994	1.69681	0.304778	0.606688	slower	significant
LDHB	LDHB	L-lactate dehydrogenase B chain	16.1438	30.0679	0.0240843	1.8625	0.89724	1.61827	0.304778	0.606688	faster	significant
A2MG	A2M	Alpha-2-macroglobulin	194.825	100.257	0.0246915	0.5146	-0.958477	1.60745	0.304778	0.606688	slower	significant
CAC1S	CACNA1S	Voltage-dependent L-type calcium channel subunit alpha-1S	17.4899	31.2834	0.0257821	1.78865	0.838872	1.58868	0.304778	0.606688	faster	significant
SSBP	SSBP1	Single-stranded DNA-binding protein, mitochondrial	0.674299	3.47559	0.0292453	5.15437	2.3658	1.53394	0.304778	0.606688	faster	significant
3HIDH	HIBADH	3-hydroxyisobutyrate dehydrogenase, mitochondrial	4.58095	7.75042	0.0296832	1.69188	0.758627	1.52749	0.304778	0.606688	faster	significant
PCBP1	PCBP1	Poly(rC)-binding protein 1	13.5923	30.2036	0.029841	2.22211	1.15193	1.52519	0.304778	0.606688	faster	significant
CASQ2	CASQ2	Calsequestrin-2	9.76623	27.882	0.0310237	2.85494	1.51346	1.50831	0.304778	0.606688	faster	significant
PLEC	PLEC	Plectin	646.617	1470.12	0.0321048	2.27355	1.18495	1.49343	0.304778	0.606688	faster	significant
ACON	ACO2	Aconitate hydratase, mitochondrial	57.8497	108.586	0.0330842	1.87704	0.908462	1.48038	0.304778	0.606688	faster	significant
UBP5	USP5	Ubiquitin carboxyl-terminal hydrolase 5	5.34974	2.96109	0.0339358	0.553501	-0.853343	1.46934	0.304778	0.606688	slower	significant
AL4A1	ALDH4A1	Delta-1-pyrroline-5-carboxylate dehydrogenase, mitochondrial	6.79953	26.0766	0.0353391	3.83506	1.93925	1.45174	0.304778	0.606688	faster	significant
TCPQ	CCT8	T-complex protein 1 subunit theta	2.88744	1.59277	0.0359123	0.55162	-0.858255	1.44476	0.304778	0.606688	slower	significant
MDHC	MDH1	Malate dehydrogenase, cytoplasmic	53.7168	137.379	0.0359735	2.55747	1.35471	1.44402	0.304778	0.606688	faster	significant
PHP14	PHPT1	14 kDa phosphohistidine phosphatase	1.17617	4.15475	0.0361747	3.53244	1.82067	1.4416	0.304778	0.606688	faster	significant
APOA2	APOA2	Apolipoprotein A-II	13.319	6.21706	0.0377637	0.466781	-1.09918	1.42293	0.304778	0.606688	slower	significant
AL1A1	ALDH1A1	Retinal dehydrogenase 1	7.09903	20.3305	0.0379926	2.86385	1.51796	1.4203	0.304778	0.606688	faster	significant
ACSL1	ACSL1	Long-chain-fatty-acid--CoA ligase 1	30.7134	87.2022	0.0383002	2.83922	1.5055	1.4168	0.304778	0.606688	faster	significant
ANXA2	ANXA2	Annexin A2	40.6941	13.9731	0.0386608	0.343369	-1.54217	1.41273	0.304778	0.606688	slower	significant
LUM	LUM	Lumican	28.1003	3.80906	0.0400041	0.135552	-2.88308	1.3979	0.304778	0.606688	slower	significant
FLNC	FLNC	Filamin-C	1134.46	1624.53	0.0404088	1.43198	0.51801	1.39352	0.304778	0.606688	faster	significant
ANKR2	ANKRD2	Ankyrin repeat domain-containing protein 2	12.9665	23.9558	0.0419129	1.84751	0.885581	1.37765	0.304778	0.606688	faster	significant
IGKC	IGKC	Immunoglobulin kappa constant	122.107	30.7819	0.0419705	0.25209	-1.98799	1.37706	0.304778	0.606688	slower	significant
IGG1	Immunoglobulin gamma-1 heavy chain	Immunoglobulin gamma-1 heavy chain	216.722	71.2687	0.0421933	0.328848	-1.60451	1.37476	0.304778	0.606688	slower	significant
CO4A1	COL4A1	Collagen alpha-1(IV) chain	6.18912	2.89287	0.0439496	0.467413	-1.09723	1.35705	0.304778	0.606688	slower	significant
CO6A3	COL6A3	Collagen alpha-3(VI) chain	480.902	157.35	0.0441511	0.327197	-1.61177	1.35506	0.304778	0.606688	slower	significant
PLIN4	PLIN4	Perilipin-4	9.47299	25.5256	0.0445592	2.69457	1.43006	1.35106	0.304778	0.606688	faster	significant
ALBU	ALB	Albumin	3141.83	1499.64	0.0463476	0.477314	-1.06699	1.33397	0.304778	0.606688	slower	significant
TITIN	TTN	Titin	31605.2	19999.8	0.0473093	0.632801	-0.660175	1.32505	0.304778	0.606688	slower	significant
CAN1	CAPN1	Calpain-1 catalytic subunit	13.4442	36.0198	0.0476005	2.6792	1.4218	1.32239	0.304778	0.606688	faster	significant
GLYG	GYG1	Glycogenin-1	18.6274	47.7701	0.0491187	2.5645	1.35868	1.30875	0.304778	0.606688	faster	significant
COQ9	COQ9	Ubiquinone biosynthesis protein COQ9, mitochondrial	2.93143	10.2699	0.0496342	3.50339	1.80875	1.30422	0.304778	0.606688	faster	significant
HS90A	HSP90AA1	Heat shock protein HSP 90-alpha	47.1896	31.7589	0.050488	0.673007	-0.571307	1.29681	0.304778	0.606688	Stable	non-significant
MYOTI	MYOT	Myotilin	93.4108	237.667	0.0509716	2.54432	1.34728	1.29267	0.304778	0.606688	Stable	non-significant
MAOX	ME1	NADP-dependent malic enzyme	2.72365	6.17003	0.0523451	2.26535	1.17973	1.28112	0.304778	0.606688	Stable	non-significant
ESTD	ESD	S-formylglutathione hydrolase	14.4812	24.8187	0.0531236	1.71386	0.777247	1.27471	0.304778	0.606688	Stable	non-significant
RYR1	RYR1	Ryanodine receptor 1	361.27	778.269	0.0550602	2.15426	1.10719	1.25916	0.304778	0.606688	Stable	non-significant
FLNA	FLNA	Filamin-A	19.8556	5.20758	0.0574956	0.262273	-1.93086	1.24037	0.304778	0.606688	Stable	non-significant
ICAL	CAST	Calpastatin	2.52464	9.43334	0.058741	3.73651	1.90169	1.23106	0.304778	0.606688	Stable	non-significant
DECR	DECR1	2,4-dienoyl-CoA reductase [(3E)-enoyl-CoA-producing], mitochondrial	21.5829	39.3237	0.0601632	1.82199	0.865512	1.22067	0.304778	0.606688	Stable	non-significant
ECH1	ECH1	Delta(3,5)-Delta(2,4)-dienoyl-CoA isomerase, mitochondrial	12.2487	33.5274	0.0609986	2.73724	1.45272	1.21468	0.304778	0.606688	Stable	non-significant
TRI72	TRIM72	Tripartite motif-containing protein 72	49.9898	80.9632	0.0622257	1.6196	0.695633	1.20603	0.304778	0.606688	Stable	non-significant
EF1B	EEF1B2	Elongation factor 1-beta	1.97046	4.00391	0.0624987	2.03197	1.02288	1.20413	0.304778	0.606688	Stable	non-significant
PADI2	PADI2	Protein-arginine deiminase type-2	21.7331	43.0918	0.0642099	1.98277	0.987516	1.1924	0.304778	0.606688	Stable	non-significant
ACOT2	ACOT2	Acyl-coenzyme A thioesterase 2, mitochondrial	0.905887	1.76086	0.0643167	1.9438	0.95888	1.19168	0.304778	0.606688	Stable	non-significant
CPPED	CPPED1	Serine/threonine-protein phosphatase CPPED1	5.57521	37.9288	0.0649398	6.80313	2.7662	1.18749	0.304778	0.606688	Stable	non-significant
COX5A	COX5A	Cytochrome c oxidase subunit 5A, mitochondrial	8.02057	15.5656	0.0672617	1.94071	0.956581	1.17223	0.304778	0.606688	Stable	non-significant
MDHM	MDH2	Malate dehydrogenase, mitochondrial	52.0178	83.4318	0.067869	1.60391	0.681591	1.16833	0.304778	0.606688	Stable	non-significant
KLH40	KLHL40	Kelch-like protein 40	15.1088	33.7966	0.0687882	2.23688	1.16149	1.16249	0.304778	0.606688	Stable	non-significant
MACD1	MACROD1	ADP-ribose glycohydrolase MACROD1	4.79393	12.029	0.0687916	2.50922	1.32724	1.16246	0.304778	0.606688	Stable	non-significant
ANM5	PRMT5	Protein arginine N-methyltransferase 5	1.35865	8.78669	0.0688109	6.46723	2.69315	1.16234	0.304778	0.606688	Stable	non-significant
IGK	Immunoglobulin kappa light chain	Immunoglobulin kappa light chain	0.611386	0.174556	0.0691313	0.285508	-1.8084	1.16033	0.304778	0.606688	Stable	non-significant
MYPC1	MYBPC1	Myosin-binding protein C, slow-type	938.388	1228.65	0.0694074	1.30932	0.388813	1.15859	0.304778	0.606688	Stable	non-significant
A1AG1	ORM1	Alpha-1-acid glycoprotein 1	25.7754	14.4931	0.0695208	0.562282	-0.830635	1.15789	0.304778	0.606688	Stable	non-significant
HS71A	HSPA1A	Heat shock 70 kDa protein 1A	94.3705	222.339	0.0714456	2.35603	1.23636	1.14602	0.304778	0.606688	Stable	non-significant
NDUAD	NDUFA13	NADH dehydrogenase [ubiquinone] 1 alpha subcomplex subunit 13	3.87715	7.70345	0.0718804	1.98689	0.990509	1.14339	0.304778	0.606688	Stable	non-significant
RINI	RNH1	Ribonuclease inhibitor	9.98281	17.7231	0.0724305	1.77536	0.82811	1.14008	0.304778	0.606688	Stable	non-significant
PSB6	PSMB6	Proteasome subunit beta type-6	1.24667	3.21135	0.0744632	2.57593	1.3651	1.12806	0.304778	0.606688	Stable	non-significant
CO3	C3	Complement C3	336.927	103.849	0.0754625	0.308223	-1.69795	1.12227	0.304778	0.606688	Stable	non-significant
DYSF	DYSF	Dysferlin	30.4516	60.6657	0.077096	1.9922	0.994363	1.11297	0.304778	0.606688	Stable	non-significant
TBB5	TUBB	Tubulin beta chain	19.4219	9.47884	0.0784245	0.488049	-1.0349	1.10555	0.304778	0.606688	Stable	non-significant
IGHA1	IGHA1	Immunoglobulin heavy constant alpha 1	180.758	49.8648	0.0784999	0.275865	-1.85797	1.10513	0.304778	0.606688	Stable	non-significant
IGM	Immunoglobulin mu heavy chain	Immunoglobulin mu heavy chain	65.8716	17.822	0.0791077	0.270557	-1.886	1.10178	0.304778	0.606688	Stable	non-significant
TRFE	TF	Serotransferrin	363.371	151.439	0.0801941	0.416762	-1.2627	1.09586	0.304778	0.606688	Stable	non-significant
ACTZ	ACTR1A	Alpha-centractin	15.2647	1.58328	0.0809114	0.103722	-3.2692	1.09199	0.304778	0.606688	Stable	non-significant
G3P	GAPDH	Glyceraldehyde-3-phosphate dehydrogenase	806.878	303.018	0.0813923	0.375544	-1.41295	1.08942	0.304778	0.606688	Stable	non-significant
FHL3	FHL3	Four and a half LIM domains protein 3	12.9408	53.1936	0.0818247	4.11055	2.03933	1.08712	0.304778	0.606688	Stable	non-significant
HSP7C	HSPA8	Heat shock cognate 71 kDa protein	85.3675	153.612	0.0839523	1.79942	0.84753	1.07597	0.304778	0.606688	Stable	non-significant
UBP14	USP14	Ubiquitin carboxyl-terminal hydrolase 14	2.859	6.72413	0.0847439	2.35192	1.23384	1.07189	0.304778	0.606688	Stable	non-significant
JSPR1	JSRP1	Junctional sarcoplasmic reticulum protein 1	7.80403	2.7159	0.0875007	0.348012	-1.52279	1.05799	0.304778	0.606688	Stable	non-significant
COQ8A	COQ8A	Atypical kinase COQ8A, mitochondrial	24.0993	53.3622	0.0876531	2.21427	1.14683	1.05723	0.304778	0.606688	Stable	non-significant
HSPB6	HSPB6	Heat shock protein beta-6	18.7238	56.6337	0.087976	3.02469	1.59679	1.05564	0.304778	0.606688	Stable	non-significant
VIME	VIM	Vimentin	114.617	20.3523	0.0894114	0.177568	-2.49356	1.04861	0.304778	0.606688	Stable	non-significant
PHKG1	PHKG1	Phosphorylase b kinase gamma catalytic chain, skeletal muscle/heart isoform	2.52827	6.55172	0.0899031	2.59139	1.37373	1.04623	0.304778	0.606688	Stable	non-significant
COF1	CFL1	Cofilin-1	2.26085	5.58736	0.0903467	2.47135	1.3053	1.04409	0.304778	0.606688	Stable	non-significant
FABPH	FABP3	Fatty acid-binding protein, heart	20.0468	28.385	0.0906078	1.41594	0.501759	1.04283	0.304778	0.606688	Stable	non-significant
ATPK	ATP5MF	ATP synthase subunit f, mitochondrial	1.44597	3.86664	0.0913391	2.67409	1.41905	1.03934	0.304778	0.606688	Stable	non-significant
IF4A1	EIF4A1	Eukaryotic initiation factor 4A-I	0.830301	0.521581	0.0914609	0.628183	-0.670744	1.03876	0.304778	0.606688	Stable	non-significant
DUS3	DUSP3	Dual specificity protein phosphatase 3	1.81015	6.21467	0.0916102	3.43324	1.77957	1.03806	0.304778	0.606688	Stable	non-significant
ECHB	HADHB	Trifunctional enzyme subunit beta, mitochondrial	21.8873	42.3866	0.0917318	1.93658	0.953512	1.03748	0.304778	0.606688	Stable	non-significant
CACP	CRAT	Carnitine O-acetyltransferase	1.36195	7.86332	0.0924357	5.77356	2.52946	1.03416	0.304778	0.606688	Stable	non-significant
TRAP1	TRAP1	Heat shock protein 75 kDa, mitochondrial	0.786685	8.62994	0.0931872	10.97	3.45549	1.03064	0.304778	0.606688	Stable	non-significant
ATPD	ATP5F1D	ATP synthase subunit delta, mitochondrial	4.66057	13.0095	0.0952506	2.79139	1.48098	1.02113	0.306663	0.61044	Stable	non-significant
LACTB	LACTB	Serine beta-lactamase-like protein LACTB, mitochondrial	5.60508	1.00026	0.0959374	0.178457	-2.48636	1.01801	0.306663	0.61044	Stable	non-significant
HCDH	HADH	Hydroxyacyl-coenzyme A dehydrogenase, mitochondrial	13.1014	29.8862	0.0967172	2.28115	1.18976	1.0145	0.306663	0.61044	Stable	non-significant
TCPG	CCT3	T-complex protein 1 subunit gamma	3.14268	8.99193	0.0989311	2.86123	1.51664	1.00467	0.306663	0.61044	Stable	non-significant
TNNI1	TNNI1	Troponin I, slow skeletal muscle	135.705	384.49	0.099497	2.83327	1.50247	1.00219	0.306663	0.61044	Stable	non-significant
PHB	PHB	Prohibitin	2.61586	4.78039	0.100806	1.82746	0.869843	0.996515	0.306663	0.61044	Stable	non-significant
2AAA	PPP2R1A	Serine/threonine-protein phosphatase 2A 65 kDa regulatory subunit A alpha isoform	12.452	24.7521	0.100832	1.9878	0.99117	0.996401	0.306663	0.61044	Stable	non-significant
GLU2B	PRKCSH	Glucosidase 2 subunit beta	1.78907	5.59879	0.103555	3.12945	1.64591	0.984829	0.306663	0.61044	Stable	non-significant
APOA1	APOA1	Apolipoprotein A-I	212.509	99.515	0.104109	0.468287	-1.09454	0.982511	0.306663	0.61044	Stable	non-significant
ATPO	ATP5PO	ATP synthase subunit O, mitochondrial	10.2568	45.6336	0.105612	4.44911	2.15352	0.976286	0.306663	0.61044	Stable	non-significant
ECI1	ECI1	Enoyl-CoA delta isomerase 1, mitochondrial	8.68384	15.8204	0.107129	1.82182	0.86538	0.970093	0.306663	0.61044	Stable	non-significant
QOR	CRYZ	Quinone oxidoreductase	2.51325	6.53654	0.108037	2.60084	1.37898	0.966428	0.306663	0.61044	Stable	non-significant
ETFD	ETFDH	Electron transfer flavoprotein-ubiquinone oxidoreductase, mitochondrial	8.91175	17.2875	0.108923	1.93985	0.955946	0.962879	0.306663	0.61044	Stable	non-significant
OBSCN	OBSCN	Obscurin	442.723	2023.78	0.109034	4.57121	2.19258	0.96244	0.306663	0.61044	Stable	non-significant
SDHA	SDHA	Succinate dehydrogenase [ubiquinone] flavoprotein subunit, mitochondrial	33.8697	76.3274	0.109995	2.25356	1.1722	0.958628	0.306663	0.61044	Stable	non-significant
K2C1	KRT1	Keratin, type II cytoskeletal 1	103.507	13.5016	0.111366	0.130441	-2.93853	0.953248	0.306663	0.61044	Stable	non-significant
GLUCM	DGLUCY	D-glutamate cyclase, mitochondrial	6.31852	17.9756	0.111763	2.84491	1.50838	0.951701	0.306663	0.61044	Stable	non-significant
KCRS	CKMT2	Creatine kinase S-type, mitochondrial	193.724	284.645	0.113333	1.46934	0.555165	0.945644	0.306663	0.61044	Stable	non-significant
PLIN3	PLIN3	Perilipin-3	15.9912	8.57211	0.114655	0.536051	-0.899557	0.940606	0.306663	0.61044	Stable	non-significant
PRDX6	PRDX6	Peroxiredoxin-6	10.8183	21.6703	0.115949	2.00312	1.00225	0.935734	0.306663	0.61044	Stable	non-significant
CAVN1	CAVIN1	Caveolae-associated protein 1	21.1263	10.8237	0.116196	0.512333	-0.964846	0.93481	0.306663	0.61044	Stable	non-significant
NDUAA	NDUFA10	NADH dehydrogenase [ubiquinone] 1 alpha subcomplex subunit 10, mitochondrial	6.09109	22.8461	0.116446	3.75074	1.90717	0.933875	0.306663	0.61044	Stable	non-significant
LEG1	LGALS1	Galectin-1	24.343	13.5528	0.116492	0.556743	-0.844916	0.933706	0.306663	0.61044	Stable	non-significant
PNPO	PNPO	Pyridoxine-5'-phosphate oxidase	2.08167	7.67955	0.117204	3.68913	1.88328	0.931056	0.306663	0.61044	Stable	non-significant
ERLN2	ERLIN2	Erlin-2	0.815977	2.75919	0.118959	3.38146	1.75765	0.924604	0.308681	0.614456	Stable	non-significant
CO6A1	COL6A1	Collagen alpha-1(VI) chain	107.6	14.7333	0.120503	0.136926	-2.86853	0.919001	0.30978	0.616644	Stable	non-significant
PHB2	PHB2	Prohibitin-2	3.6985	8.53417	0.122829	2.30747	1.20631	0.9107	0.30978	0.616644	Stable	non-significant
ATP5L	ATP5MG	ATP synthase subunit g, mitochondrial	3.1209	8.34071	0.12333	2.67253	1.41821	0.90893	0.30978	0.616644	Stable	non-significant
ABEC2	APOBEC2	C->U-editing enzyme APOBEC-2	29.2116	10.7124	0.124638	0.366718	-1.44726	0.904351	0.30978	0.616644	Stable	non-significant
TNNT3	TNNT3	Troponin T, fast skeletal muscle	375.983	216.129	0.12553	0.574838	-0.798774	0.901254	0.30978	0.616644	Stable	non-significant
HSDL2	HSDL2	Hydroxysteroid dehydrogenase-like protein 2	11.7706	21.4775	0.129972	1.82467	0.867638	0.886149	0.30978	0.616644	Stable	non-significant
ARHL1	ADPRHL1	[Protein ADP-ribosylarginine] hydrolase-like protein 1	5.11198	12.5018	0.13053	2.44559	1.29018	0.884291	0.30978	0.616644	Stable	non-significant
MPCP	SLC25A3	Phosphate carrier protein, mitochondrial	27.1083	79.992	0.132624	2.95083	1.56112	0.877379	0.30978	0.616644	Stable	non-significant
MLRV	MYL2	Myosin regulatory light chain 2, ventricular/cardiac muscle isoform	184.439	541.615	0.13359	2.93656	1.55413	0.874225	0.30978	0.616644	Stable	non-significant
CISD1	CISD1	CDGSH iron-sulfur domain-containing protein 1	10.2515	5.70023	0.13416	0.556037	-0.846746	0.872377	0.30978	0.616644	Stable	non-significant
ETFB	ETFB	Electron transfer flavoprotein subunit beta	5.04216	8.32734	0.134203	1.65154	0.723815	0.872238	0.30978	0.616644	Stable	non-significant
TPM3	TPM3	Tropomyosin alpha-3 chain	269.796	646.706	0.134414	2.39702	1.26124	0.871556	0.30978	0.616644	Stable	non-significant
ADT1	SLC25A4	ADP/ATP translocase 1	30.9442	53.2578	0.135676	1.72109	0.783325	0.867498	0.30978	0.616644	Stable	non-significant
ACBP	DBI	Acyl-CoA-binding protein	3.57568	9.87539	0.136231	2.76182	1.46562	0.865723	0.30978	0.616644	Stable	non-significant
CAH2	CA2	Carbonic anhydrase 2	41.4744	14.7195	0.136709	0.354907	-1.49449	0.864203	0.30978	0.616644	Stable	non-significant
PLCD4	PLCD4	1-phosphatidylinositol 4,5-bisphosphate phosphodiesterase delta-4	14.1546	3.8944	0.137375	0.275133	-1.8618	0.862091	0.30978	0.616644	Stable	non-significant
HEMO	HPX	Hemopexin	120.726	44.2078	0.137858	0.366184	-1.44936	0.860569	0.30978	0.616644	Stable	non-significant
NDUV2	NDUFV2	NADH dehydrogenase [ubiquinone] flavoprotein 2, mitochondrial	9.32081	19.9657	0.138229	2.14206	1.099	0.859399	0.30978	0.616644	Stable	non-significant
GRHPR	GRHPR	Glyoxylate reductase/hydroxypyruvate reductase	4.71511	8.2266	0.138988	1.74473	0.803006	0.857022	0.30978	0.616644	Stable	non-significant
HBB	HBB	Hemoglobin subunit beta	3582.49	893.638	0.139765	0.249446	-2.0032	0.854601	0.30978	0.616644	Stable	non-significant
NDUB9	NDUFB9	NADH dehydrogenase [ubiquinone] 1 beta subcomplex subunit 9	6.17621	3.5503	0.140101	0.574835	-0.798779	0.853557	0.30978	0.616644	Stable	non-significant
AL9A1	ALDH9A1	4-trimethylaminobutyraldehyde dehydrogenase	9.31658	23.9729	0.143537	2.57314	1.36353	0.843037	0.312102	0.621267	Stable	non-significant
LGUL	GLO1	Lactoylglutathione lyase	2.93547	5.45711	0.143608	1.85902	0.894545	0.84282	0.312102	0.621267	Stable	non-significant
TTHY	TTR	Transthyretin	64.6364	10.0597	0.145301	0.155635	-2.68376	0.837731	0.312102	0.621267	Stable	non-significant
SAP	PSAP	Prosaposin	6.66462	14.2752	0.147332	2.14193	1.09891	0.831702	0.312102	0.621267	Stable	non-significant
MSH5	MSH5	MutS protein homolog 5	1.11029	6.85323	0.149116	6.17248	2.62585	0.826476	0.312102	0.621267	Stable	non-significant
PRDX4	PRDX4	Peroxiredoxin-4	0.111949	0.316839	0.149898	2.8302	1.5009	0.824204	0.312102	0.621267	Stable	non-significant
ANXA7	ANXA7	Annexin A7	12.6047	24.3446	0.151398	1.9314	0.949643	0.819879	0.312102	0.621267	Stable	non-significant
CH10	HSPE1	10 kDa heat shock protein, mitochondrial	2.52414	6.87515	0.152027	2.72376	1.4456	0.818078	0.312102	0.621267	Stable	non-significant
AT1A2	ATP1A2	Sodium/potassium-transporting ATPase subunit alpha-2	76.7034	23.7108	0.153379	0.309123	-1.69375	0.814235	0.312102	0.621267	Stable	non-significant
NIPS2	NIPSNAP2	Protein NipSnap homolog 2	9.34135	21.062	0.156203	2.25471	1.17294	0.806311	0.312102	0.621267	Stable	non-significant
NB5R3	CYB5R3	NADH-cytochrome b5 reductase 3	2.50564	6.7154	0.156877	2.68011	1.42229	0.80444	0.312102	0.621267	Stable	non-significant
AIFM1	AIFM1	Apoptosis-inducing factor 1, mitochondrial	9.41317	12.9503	0.159001	1.37577	0.460236	0.798601	0.312102	0.621267	Stable	non-significant
TCPZ	CCT6A	T-complex protein 1 subunit zeta	3.56757	6.61952	0.15985	1.85547	0.891786	0.796288	0.312102	0.621267	Stable	non-significant
TNNI2	TNNI2	Troponin I, fast skeletal muscle	272.295	141.788	0.160202	0.520714	-0.941437	0.795331	0.312102	0.621267	Stable	non-significant
SUCB1	SUCLA2	Succinate--CoA ligase [ADP-forming] subunit beta, mitochondrial	21.9883	45.2967	0.160239	2.06004	1.04267	0.795232	0.312102	0.621267	Stable	non-significant
CO1A2	COL1A2	Collagen alpha-2(I) chain	0.732008	0.225305	0.160407	0.30779	-1.69998	0.794777	0.312102	0.621267	Stable	non-significant
CAV1	CAV1	Caveolin-1	6.56982	2.60443	0.162355	0.396423	-1.33489	0.789536	0.312102	0.621267	Stable	non-significant
AT5F1	ATP5PB	ATP synthase F(0) complex subunit B1, mitochondrial	7.53801	13.5145	0.162493	1.79284	0.842248	0.789164	0.312102	0.621267	Stable	non-significant
MYL3	MYL3	Myosin light chain 3	335.252	1399.91	0.16257	4.17571	2.06202	0.788961	0.312102	0.621267	Stable	non-significant
MP2K1	MAP2K1	Dual specificity mitogen-activated protein kinase kinase 1	2.21557	3.28726	0.162899	1.48371	0.56921	0.788082	0.312102	0.621267	Stable	non-significant
PDIA1	P4HB	Protein disulfide-isomerase	40.5909	12.0259	0.163688	0.29627	-1.75502	0.785982	0.312102	0.621267	Stable	non-significant
FIBA	FGA	Fibrinogen alpha chain	99.3934	48.1302	0.164263	0.484239	-1.04621	0.78446	0.312102	0.621267	Stable	non-significant
IF4A2	EIF4A2	Eukaryotic initiation factor 4A-II	8.64246	17.2068	0.165068	1.99096	0.993468	0.782337	0.312102	0.621267	Stable	non-significant
NNTM	NNT	NAD(P) transhydrogenase, mitochondrial	46.3862	93.4543	0.165603	2.0147	1.01057	0.780933	0.312102	0.621267	Stable	non-significant
ATPB	ATP5F1B	ATP synthase subunit beta, mitochondrial	153.584	238.537	0.168066	1.55314	0.635188	0.77452	0.312102	0.621267	Stable	non-significant
TLN1	TLN1	Talin-1	6.50437	26.9501	0.168968	4.14339	2.05081	0.772196	0.312102	0.621267	Stable	non-significant
ACADS	ACADS	Short-chain specific acyl-CoA dehydrogenase, mitochondrial	11.5374	24.1532	0.169697	2.09348	1.0659	0.770325	0.312102	0.621267	Stable	non-significant
EZRI	EZR	Ezrin	0.283797	1.03118	0.173333	3.63351	1.86136	0.761118	0.312102	0.621267	Stable	non-significant
NDUA4	NDUFA4	Cytochrome c oxidase subunit NDUFA4	25.0083	16.4544	0.173465	0.657958	-0.603933	0.760789	0.312102	0.621267	Stable	non-significant
VTNC	VTN	Vitronectin	3.95944	2.43124	0.174225	0.614036	-0.703606	0.75889	0.312102	0.621267	Stable	non-significant
OPA1	OPA1	Dynamin-like 120 kDa protein, mitochondrial	2.73721	7.93963	0.175047	2.90063	1.53637	0.756846	0.312102	0.621267	Stable	non-significant
PRS8	PSMC5	26S proteasome regulatory subunit 8	5.93341	2.22374	0.176816	0.374783	-1.41587	0.752479	0.312102	0.621267	Stable	non-significant
LMNA	LMNA	Prelamin-A/C	70.3718	33.511	0.177084	0.476199	-1.07036	0.751822	0.312102	0.621267	Stable	non-significant
IPO7	IPO7	Importin-7	4.65368	7.97464	0.177561	1.71362	0.777046	0.750652	0.312102	0.621267	Stable	non-significant
TBB3	TUBB3	Tubulin beta-3 chain	0.0499939	0.0170476	0.17774	0.340994	-1.55218	0.750214	0.312102	0.621267	Stable	non-significant
NDUA9	NDUFA9	NADH dehydrogenase [ubiquinone] 1 alpha subcomplex subunit 9, mitochondrial	7.74137	12.3581	0.17837	1.59637	0.674795	0.748679	0.312102	0.621267	Stable	non-significant
UN45B	UNC45B	Protein unc-45 homolog B	29.8956	15.5035	0.178833	0.518588	-0.947339	0.747553	0.312102	0.621267	Stable	non-significant
RS27A	RPS27A	Ubiquitin-40S ribosomal protein S27a	38.9231	22.2498	0.178925	0.571637	-0.80683	0.747329	0.312102	0.621267	Stable	non-significant
ACYP2	ACYP2	Acylphosphatase-2	3.34856	6.89509	0.181466	2.05912	1.04203	0.741205	0.31363	0.624309	Stable	non-significant
FUMH	FH	Fumarate hydratase, mitochondrial	23.0182	39.2966	0.182148	1.7072	0.771628	0.739576	0.31363	0.624309	Stable	non-significant
PHS2	PCBD2	Pterin-4-alpha-carbinolamine dehydratase 2	0.295912	3.26257	0.18334	11.0255	3.46277	0.736743	0.31363	0.624309	Stable	non-significant
MARE2	MAPRE2	Microtubule-associated protein RP/EB family member 2	1.38128	3.17091	0.184842	2.29563	1.19889	0.7332	0.31363	0.624309	Stable	non-significant
AATC	GOT1	Aspartate aminotransferase, cytoplasmic	51.4414	76.5886	0.185037	1.48885	0.574201	0.732742	0.31363	0.624309	Stable	non-significant
HBD	HBD	Hemoglobin subunit delta	135.614	41.8029	0.185794	0.30825	-1.69783	0.730967	0.31363	0.624309	Stable	non-significant
SCRN2	SCRN2	Secernin-2	8.11716	9.961	0.187249	1.22715	0.295315	0.727581	0.314396	0.625832	Stable	non-significant
NIT2	NIT2	Omega-amidase NIT2	2.67955	1.50688	0.191924	0.562362	-0.830429	0.716871	0.317171	0.631356	Stable	non-significant
APOD	APOD	Apolipoprotein D	1.78101	2.51402	0.191929	1.41157	0.497304	0.716859	0.317171	0.631356	Stable	non-significant
UBE2N	UBE2N	Ubiquitin-conjugating enzyme E2 N	4.10124	2.88299	0.191932	0.702956	-0.508495	0.716852	0.317171	0.631356	Stable	non-significant
GTR1	SLC2A1	Solute carrier family 2, facilitated glucose transporter member 1	15.4876	4.00694	0.193331	0.25872	-1.95054	0.713698	0.317809	0.632628	Stable	non-significant
ANT3	SERPINC1	Antithrombin-III	18.2737	5.72989	0.195334	0.313559	-1.67319	0.709223	0.317814	0.632637	Stable	non-significant
GSTK1	GSTK1	Glutathione S-transferase kappa 1	1.43115	3.75808	0.195358	2.62592	1.39282	0.709168	0.317814	0.632637	Stable	non-significant
DDB1	DDB1	DNA damage-binding protein 1	6.61939	13.3194	0.200176	2.01219	1.00876	0.698589	0.323058	0.643075	Stable	non-significant
LDB3	LDB3	LIM domain-binding protein 3	388.165	755.618	0.201526	1.94664	0.960988	0.695669	0.323058	0.643075	Stable	non-significant
RB11B	RAB11B	Ras-related protein Rab-11B	1.423	0.362412	0.202415	0.254682	-1.97323	0.693758	0.323058	0.643075	Stable	non-significant
COF2	CFL2	Cofilin-2	22.5305	47.7063	0.203612	2.11741	1.0823	0.691198	0.323058	0.643075	Stable	non-significant
PSA	NPEPPS	Puromycin-sensitive aminopeptidase	17.2641	24.7043	0.203756	1.43096	0.516986	0.690889	0.323058	0.643075	Stable	non-significant
ENOA	ENO1	Alpha-enolase	80.4287	58.4695	0.205276	0.726973	-0.460026	0.687662	0.323058	0.643075	Stable	non-significant
DCXR	DCXR	L-xylulose reductase	1.11566	1.95258	0.207654	1.75016	0.807485	0.682659	0.323058	0.643075	Stable	non-significant
FIBG	FGG	Fibrinogen gamma chain	283.245	77.3528	0.208544	0.273095	-1.87253	0.680802	0.323058	0.643075	Stable	non-significant
PSMD3	PSMD3	26S proteasome non-ATPase regulatory subunit 3	2.80031	1.58763	0.209928	0.566946	-0.818716	0.677929	0.323058	0.643075	Stable	non-significant
PROF1	PFN1	Profilin-1	5.8127	4.14923	0.211747	0.71382	-0.486367	0.674183	0.323058	0.643075	Stable	non-significant
ARF1	ARF1	ADP-ribosylation factor 1	3.65633	1.95052	0.212423	0.533465	-0.906536	0.672799	0.323058	0.643075	Stable	non-significant
QCR2	UQCRC2	Cytochrome b-c1 complex subunit 2, mitochondrial	34.6845	48.0452	0.212614	1.38521	0.4701	0.672409	0.323058	0.643075	Stable	non-significant
IGHG3	IGHG3	Immunoglobulin heavy constant gamma 3	10.8279	3.21924	0.212919	0.297311	-1.74996	0.671785	0.323058	0.643075	Stable	non-significant
GPDA	GPD1	Glycerol-3-phosphate dehydrogenase [NAD(+)], cytoplasmic	31.3131	22.7269	0.213115	0.725796	-0.462364	0.671386	0.323058	0.643075	Stable	non-significant
ACTB	ACTB	Actin, cytoplasmic 1	19.674	9.99487	0.215779	0.508024	-0.97703	0.66599	0.323058	0.643075	Stable	non-significant
GDIA	GDI1	Rab GDP dissociation inhibitor alpha	6.22737	3.98331	0.217959	0.639645	-0.644656	0.661626	0.323058	0.643075	Stable	non-significant
ODO1	OGDH	2-oxoglutarate dehydrogenase, mitochondrial	57.3431	73.649	0.220715	1.28436	0.361047	0.656167	0.323058	0.643075	Stable	non-significant
ODP2	DLAT	Dihydrolipoyllysine-residue acetyltransferase component of pyruvate dehydrogenase complex, mitochondrial	19.6674	26.0647	0.220899	1.32527	0.406291	0.655805	0.323058	0.643075	Stable	non-significant
PURA1	ADSS1	Adenylosuccinate synthetase isozyme 1	19.1724	34.9218	0.224974	1.82147	0.865101	0.647867	0.323058	0.643075	Stable	non-significant
ACOT1	ACOT1	Acyl-coenzyme A thioesterase 1	8.36903	13.2494	0.225454	1.58315	0.662799	0.646942	0.323058	0.643075	Stable	non-significant
CATA	CAT	Catalase	54.6057	18.5253	0.226378	0.339256	-1.55955	0.645166	0.323058	0.643075	Stable	non-significant
ALDOC	ALDOC	Fructose-bisphosphate aldolase C	92.8935	65.3893	0.228018	0.703917	-0.506523	0.642031	0.323058	0.643075	Stable	non-significant
ETFA	ETFA	Electron transfer flavoprotein subunit alpha, mitochondrial	8.5684	25.1585	0.228767	2.93619	1.55395	0.640606	0.323058	0.643075	Stable	non-significant
TCPE	CCT5	T-complex protein 1 subunit epsilon	1.02185	3.84562	0.228835	3.76339	1.91203	0.640477	0.323058	0.643075	Stable	non-significant
FABP5	FABP5	Fatty acid-binding protein 5	4.58856	2.66551	0.230164	0.580903	-0.78363	0.637962	0.323058	0.643075	Stable	non-significant
AMBP	AMBP	Protein AMBP	13.8594	2.61825	0.230301	0.188915	-2.40419	0.637705	0.323058	0.643075	Stable	non-significant
B3AT	SLC4A1	Band 3 anion transport protein	103.194	29.0942	0.23038	0.281937	-1.82655	0.637556	0.323058	0.643075	Stable	non-significant
SYIM	IARS2	Isoleucine--tRNA ligase, mitochondrial	4.73848	12.6958	0.231944	2.6793	1.42186	0.634616	0.323058	0.643075	Stable	non-significant
HSPB7	HSPB7	Heat shock protein beta-7	39.9808	27.4572	0.232009	0.68676	-0.542123	0.634494	0.323058	0.643075	Stable	non-significant
PCYOX	PCYOX1	Prenylcysteine oxidase 1	22.9598	13.5959	0.2325	0.592161	-0.755938	0.633576	0.323058	0.643075	Stable	non-significant
GRP75	HSPA9	Stress-70 protein, mitochondrial	17.9505	26.2329	0.234285	1.4614	0.547352	0.630255	0.323058	0.643075	Stable	non-significant
GAMT	GAMT	Guanidinoacetate N-methyltransferase	10.8697	6.48357	0.234367	0.596479	-0.745456	0.630104	0.323058	0.643075	Stable	non-significant
ACTN1	ACTN1	Alpha-actinin-1	30.7557	2.96674	0.234528	0.0964616	-3.3739	0.629805	0.323058	0.643075	Stable	non-significant
DNM1L	DNM1L	Dynamin-1-like protein	2.49457	5.73793	0.234588	2.30017	1.20174	0.629694	0.323058	0.643075	Stable	non-significant
NNRE	NAXE	NAD(P)H-hydrate epimerase	2.40244	2.96027	0.23556	1.23219	0.301227	0.627898	0.323058	0.643075	Stable	non-significant
NACAM	NACA	Nascent polypeptide-associated complex subunit alpha, muscle-specific form	15.3947	6.35172	0.237896	0.412591	-1.27721	0.623613	0.323058	0.643075	Stable	non-significant
USO1	USO1	General vesicular transport factor p115	2.82397	4.83997	0.239548	1.71389	0.77727	0.620607	0.323058	0.643075	Stable	non-significant
HSPB1	HSPB1	Heat shock protein beta-1	51.9483	79.9663	0.241352	1.53934	0.622315	0.61735	0.323058	0.643075	Stable	non-significant
KCC2D	CAMK2D	Calcium/calmodulin-dependent protein kinase type II subunit delta	1.64215	4.41913	0.241723	2.69107	1.42818	0.616682	0.323058	0.643075	Stable	non-significant
LYPA1	LYPLA1	Acyl-protein thioesterase 1	4.23257	1.92691	0.242013	0.455258	-1.13524	0.616162	0.323058	0.643075	Stable	non-significant
IAH1	IAH1	Isoamyl acetate-hydrolyzing esterase 1 homolog	0.320724	0.812447	0.242245	2.53317	1.34094	0.615745	0.323058	0.643075	Stable	non-significant
AHNK	AHNAK	Neuroblast differentiation-associated protein AHNAK	264.189	79.4372	0.243245	0.300684	-1.73368	0.613957	0.323058	0.643075	Stable	non-significant
XIRP1	XIRP1	Xin actin-binding repeat-containing protein 1	21.581	73.7527	0.24364	3.41749	1.77294	0.613252	0.323058	0.643075	Stable	non-significant
CAB39	CAB39	Calcium-binding protein 39	2.00908	3.05639	0.243854	1.52129	0.605297	0.61287	0.323058	0.643075	Stable	non-significant
AMPL	LAP3	Cytosol aminopeptidase	4.74043	9.37225	0.245247	1.97709	0.983377	0.610397	0.323538	0.64403	Stable	non-significant
PROF2	PFN2	Profilin-2	1.21499	3.23789	0.247013	2.66494	1.4141	0.60728	0.324504	0.645955	Stable	non-significant
QCR7	UQCRB	Cytochrome b-c1 complex subunit 7	12.0007	18.4443	0.249071	1.53694	0.620057	0.603678	0.325844	0.648621	Stable	non-significant
MYH7B	MYH7B	Myosin-7B	0.00102397	0.0498354	0.251685	48.6689	5.60493	0.599143	0.327516	0.651949	Stable	non-significant
NDUV1	NDUFV1	NADH dehydrogenase [ubiquinone] flavoprotein 1, mitochondrial	35.4708	56.9587	0.252435	1.60579	0.683286	0.597851	0.327516	0.651949	Stable	non-significant
AHSP	AHSP	Alpha-hemoglobin-stabilizing protein	0.126886	0.836649	0.253786	6.59372	2.72109	0.595532	0.327914	0.652742	Stable	non-significant
PRDX2	PRDX2	Peroxiredoxin-2	21.2977	13.3603	0.255638	0.627312	-0.672744	0.592375	0.328953	0.65481	Stable	non-significant
NEBU	NEB	Nebulin	2301.35	2984.79	0.258217	1.29697	0.375148	0.588016	0.330915	0.658716	Stable	non-significant
ALDH2	ALDH2	Aldehyde dehydrogenase, mitochondrial	11.1356	14.6461	0.262399	1.31525	0.395336	0.581037	0.332814	0.662496	Stable	non-significant
DMD	DMD	Dystrophin	32.7023	62.5185	0.264209	1.91174	0.934889	0.578053	0.332814	0.662496	Stable	non-significant
TIM13	TIMM13	Mitochondrial import inner membrane translocase subunit Tim13	0.368684	0.776056	0.26517	2.10494	1.07378	0.576475	0.332814	0.662496	Stable	non-significant
H4	H4C1	Histone H4	21.2635	11.1744	0.265814	0.525521	-0.928181	0.575422	0.332814	0.662496	Stable	non-significant
NB5R1	CYB5R1	NADH-cytochrome b5 reductase 1	5.96823	11.3574	0.26702	1.90298	0.928258	0.573456	0.332814	0.662496	Stable	non-significant
GDIB	GDI2	Rab GDP dissociation inhibitor beta	17.9525	10.1091	0.267983	0.563101	-0.828536	0.571893	0.332814	0.662496	Stable	non-significant
RL7A	RPL7A	60S ribosomal protein L7a	2.40288	1.26352	0.268006	0.525837	-0.927313	0.571855	0.332814	0.662496	Stable	non-significant
STOM	STOM	Stomatin	3.32078	7.91419	0.269416	2.38323	1.25292	0.569576	0.332814	0.662496	Stable	non-significant
COQ5	COQ5	2-methoxy-6-polyprenyl-1,4-benzoquinol methylase, mitochondrial	12.0777	8.3297	0.270389	0.689676	-0.53601	0.568012	0.332814	0.662496	Stable	non-significant
SAHH	AHCY	Adenosylhomocysteinase	4.15056	9.17145	0.271884	2.20969	1.14384	0.565616	0.332814	0.662496	Stable	non-significant
HBA	HBA1	Hemoglobin subunit alpha	4765.18	1371.73	0.272355	0.287865	-1.79654	0.564864	0.332814	0.662496	Stable	non-significant
HINT1	HINT1	Histidine triad nucleotide-binding protein 1	1.0423	2.6581	0.273396	2.55022	1.35062	0.563207	0.332814	0.662496	Stable	non-significant
CISY	CS	Citrate synthase, mitochondrial	37.8211	47.7026	0.275162	1.26127	0.334878	0.560411	0.332814	0.662496	Stable	non-significant
CYC	CYCS	Cytochrome c	13.2035	8.27482	0.275933	0.626714	-0.674122	0.559197	0.332814	0.662496	Stable	non-significant
CX6B1	COX6B1	Cytochrome c oxidase subunit 6B1	4.82818	11.7272	0.27603	2.4289	1.2803	0.559043	0.332814	0.662496	Stable	non-significant
AAMDC	AAMDC	Mth938 domain-containing protein	2.16674	3.64204	0.278024	1.68088	0.749218	0.555917	0.332814	0.662496	Stable	non-significant
PPR3A	PPP1R3A	Protein phosphatase 1 regulatory subunit 3A	59.1643	196.351	0.278459	3.31874	1.73063	0.555239	0.332814	0.662496	Stable	non-significant
AL7A1	ALDH7A1	Alpha-aminoadipic semialdehyde dehydrogenase	1.21303	4.16829	0.279433	3.43625	1.78084	0.553722	0.332814	0.662496	Stable	non-significant
ATPA	ATP5F1A	ATP synthase subunit alpha, mitochondrial	155.144	253.799	0.281864	1.63589	0.710076	0.54996	0.332814	0.662496	Stable	non-significant
RLA2	RPLP2	60S acidic ribosomal protein P2	3.77277	6.17384	0.282853	1.63642	0.710547	0.54844	0.332814	0.662496	Stable	non-significant
STIP1	STIP1	Stress-induced-phosphoprotein 1	6.04554	3.61994	0.283476	0.598779	-0.739904	0.547484	0.332814	0.662496	Stable	non-significant
DD19A	DDX19A	ATP-dependent RNA helicase DDX19A	5.16674	0.734267	0.284021	0.142114	-2.81488	0.54665	0.332814	0.662496	Stable	non-significant
SYNEM	SYNM	Synemin	116.196	202.466	0.285096	1.74245	0.801116	0.545008	0.332814	0.662496	Stable	non-significant
FBN1	FBN1	Fibrillin-1	320.841	80.8838	0.286674	0.252099	-1.98794	0.542612	0.332814	0.662496	Stable	non-significant
TXD17	TXNDC17	Thioredoxin domain-containing protein 17	1.97363	1.02321	0.286727	0.518438	-0.947755	0.542532	0.332814	0.662496	Stable	non-significant
CALU	CALU	Calumenin	2.45853	1.46479	0.28773	0.5958	-0.747099	0.541015	0.332814	0.662496	Stable	non-significant
QCR1	UQCRC1	Cytochrome b-c1 complex subunit 1, mitochondrial	93.2142	181.812	0.289325	1.95047	0.963824	0.538615	0.332814	0.662496	Stable	non-significant
KCRB	CKB	Creatine kinase B-type	9.27999	13.7631	0.289905	1.4831	0.568615	0.537744	0.332814	0.662496	Stable	non-significant
TAGL	TAGLN	Transgelin	1.37783	4.70385	0.290438	3.41395	1.77144	0.536946	0.332814	0.662496	Stable	non-significant
PGAM1	PGAM1	Phosphoglycerate mutase 1	4.90817	2.92776	0.291972	0.596508	-0.745386	0.534658	0.333356	0.663574	Stable	non-significant
PDC6I	PDCD6IP	Programmed cell death 6-interacting protein	7.16154	11.6182	0.295372	1.6223	0.698042	0.529631	0.336015	0.668867	Stable	non-significant
PEBP1	PEBP1	Phosphatidylethanolamine-binding protein 1	18.7601	28.2752	0.29724	1.5072	0.591872	0.526893	0.336474	0.669782	Stable	non-significant
MIC19	CHCHD3	MICOS complex subunit MIC19	7.18778	5.42839	0.298008	0.755224	-0.405023	0.525772	0.336474	0.669782	Stable	non-significant
NDUS5	NDUFS5	NADH dehydrogenase [ubiquinone] iron-sulfur protein 5	3.83289	6.6708	0.298991	1.74041	0.799428	0.524342	0.336474	0.669782	Stable	non-significant
CPNS1	CAPNS1	Calpain small subunit 1	3.97483	5.62152	0.300957	1.41428	0.500066	0.521496	0.336561	0.669955	Stable	non-significant
ALDR	AKR1B1	Aldo-keto reductase family 1 member B1	19.2434	29.5669	0.30183	1.53647	0.619623	0.520237	0.336561	0.669955	Stable	non-significant
PRS10	PSMC6	26S proteasome regulatory subunit 10B	8.37844	3.86436	0.303348	0.461227	-1.11645	0.518059	0.336561	0.669955	Stable	non-significant
M3K14	MAP3K14	Mitogen-activated protein kinase kinase kinase 14	21.4294	10.4688	0.303438	0.488527	-1.03349	0.51793	0.336561	0.669955	Stable	non-significant
SAR1B	SAR1B	GTP-binding protein SAR1b	1.74923	3.05685	0.305819	1.74754	0.805326	0.514535	0.336561	0.669955	Stable	non-significant
ROA2	HNRNPA2B1	Heterogeneous nuclear ribonucleoproteins A2/B1	8.14186	3.53405	0.306566	0.434059	-1.20404	0.513475	0.336561	0.669955	Stable	non-significant
APOB	APOB	Apolipoprotein B-100	40.2041	20.4474	0.306571	0.50859	-0.975425	0.513468	0.336561	0.669955	Stable	non-significant
RD23B	RAD23B	UV excision repair protein RAD23 homolog B	2.89131	13.0732	0.310043	4.52156	2.17682	0.508578	0.339187	0.675181	Stable	non-significant
HSP72	HSPA2	Heat shock-related 70 kDa protein 2	17.1303	27.2186	0.315096	1.58892	0.668045	0.501557	0.340028	0.676856	Stable	non-significant
UGPA	UGP2	UTP--glucose-1-phosphate uridylyltransferase	38.1122	49.8986	0.315525	1.30926	0.388747	0.500967	0.340028	0.676856	Stable	non-significant
HEBP2	HEBP2	Heme-binding protein 2	2.11823	4.16506	0.315599	1.96629	0.975476	0.500865	0.340028	0.676856	Stable	non-significant
MYH1	MYH1	Myosin-1	3291.6	4921.6	0.319773	1.4952	0.58034	0.495158	0.340028	0.676856	Stable	non-significant
S10A4	S100A4	Protein S100-A4	4.21265	1.34037	0.319916	0.318178	-1.6521	0.494964	0.340028	0.676856	Stable	non-significant
SRCA	SRL	Sarcalumenin	49.7128	71.5747	0.320492	1.43976	0.525832	0.494183	0.340028	0.676856	Stable	non-significant
CO4B	C4B	Complement C4-B	46.2046	28.4632	0.321473	0.616025	-0.698938	0.492855	0.340028	0.676856	Stable	non-significant
PSME2	PSME2	Proteasome activator complex subunit 2	0.30689	0.635219	0.323138	2.06986	1.04953	0.490612	0.340028	0.676856	Stable	non-significant
PSB1	PSMB1	Proteasome subunit beta type-1	1.87061	3.90553	0.323962	2.08784	1.06201	0.489506	0.340028	0.676856	Stable	non-significant
LAMA2	LAMA2	Laminin subunit alpha-2	32.1483	157.917	0.324824	4.91215	2.29635	0.488351	0.340028	0.676856	Stable	non-significant
RIDA	RIDA	2-iminobutanoate/2-iminopropanoate deaminase	0.74836	1.01607	0.325216	1.35774	0.441202	0.487828	0.340028	0.676856	Stable	non-significant
GYS1	GYS1	Glycogen [starch] synthase, muscle	36.4729	58.1842	0.325926	1.59527	0.673802	0.486881	0.340028	0.676856	Stable	non-significant
IDHP	IDH2	Isocitrate dehydrogenase [NADP], mitochondrial	54.2525	79.6024	0.3266	1.46726	0.553122	0.485984	0.340028	0.676856	Stable	non-significant
AT1A1	ATP1A1	Sodium/potassium-transporting ATPase subunit alpha-1	8.59489	2.23216	0.326707	0.259708	-1.94504	0.485842	0.340028	0.676856	Stable	non-significant
LDHA	LDHA	L-lactate dehydrogenase A chain	117.916	83.2906	0.327057	0.706353	-0.501539	0.485377	0.340028	0.676856	Stable	non-significant
TPM1	TPM1	Tropomyosin alpha-1 chain	418.821	342.127	0.328165	0.816881	-0.291802	0.483908	0.340054	0.676908	Stable	non-significant
NDRG2	NDRG2	Protein NDRG2	22.2261	31.4158	0.330599	1.41346	0.499235	0.480698	0.341074	0.678938	Stable	non-significant
ATP68	ATP5MJ	ATP synthase subunit ATP5MJ, mitochondrial	1.18117	1.90899	0.331978	1.61619	0.692592	0.478891	0.341074	0.678938	Stable	non-significant
UCHL1	UCHL1	Ubiquitin carboxyl-terminal hydrolase isozyme L1	3.06408	5.64161	0.332408	1.84121	0.880655	0.478329	0.341074	0.678938	Stable	non-significant
6PGD	PGD	6-phosphogluconate dehydrogenase, decarboxylating	6.75573	10.166	0.334066	1.50479	0.589566	0.476168	0.34116	0.679109	Stable	non-significant
MLRS	MYLPF	Myosin regulatory light chain 2, skeletal muscle isoform	270.968	388.2	0.334665	1.43264	0.518676	0.47539	0.34116	0.679109	Stable	non-significant
RD23A	RAD23A	UV excision repair protein RAD23 homolog A	4.51065	2.85438	0.33712	0.63281	-0.660156	0.472215	0.342056	0.680893	Stable	non-significant
RSSA	RPSA	40S ribosomal protein SA	2.91452	4.69625	0.337723	1.61133	0.68825	0.471439	0.342056	0.680893	Stable	non-significant
CERU	CP	Ceruloplasmin	44.7481	28.2885	0.34041	0.632171	-0.661613	0.467997	0.343297	0.683363	Stable	non-significant
KPB1	PHKA1	Phosphorylase b kinase regulatory subunit alpha, skeletal muscle isoform	10.5606	13.986	0.342329	1.32437	0.405301	0.465556	0.343297	0.683363	Stable	non-significant
RAC1	RAC1	Ras-related C3 botulinum toxin substrate 1	2.46327	4.08828	0.343185	1.6597	0.73092	0.464471	0.343297	0.683363	Stable	non-significant
GPD1L	GPD1L	Glycerol-3-phosphate dehydrogenase 1-like protein	12.593	16.0746	0.34356	1.27647	0.352164	0.463998	0.343297	0.683363	Stable	non-significant
SYUA	SNCA	Alpha-synuclein	20.1783	0.549208	0.35058	0.0272178	-5.1993	0.455213	0.343297	0.683363	Stable	non-significant
MYPC2	MYBPC2	Myosin-binding protein C, fast-type	389.071	288.385	0.350727	0.741215	-0.432037	0.455031	0.343297	0.683363	Stable	non-significant
NDUS1	NDUFS1	NADH-ubiquinone oxidoreductase 75 kDa subunit, mitochondrial	95.494	134.433	0.351258	1.40777	0.493409	0.454374	0.343297	0.683363	Stable	non-significant
GAL3A	GATD3A	Glutamine amidotransferase-like class 1 domain-containing protein 3A, mitochondrial	9.59629	15.9708	0.353317	1.66427	0.734891	0.451836	0.343297	0.683363	Stable	non-significant
CBR1	CBR1	Carbonyl reductase [NADPH] 1	7.95715	5.27791	0.353499	0.663291	-0.592285	0.451612	0.343297	0.683363	Stable	non-significant
UB2V1	UBE2V1	Ubiquitin-conjugating enzyme E2 variant 1	1.34222	0.534025	0.355079	0.397867	-1.32964	0.449675	0.343297	0.683363	Stable	non-significant
WDR87	WDR87	WD repeat-containing protein 87	3288.77	686.745	0.355544	0.208815	-2.2597	0.449106	0.343297	0.683363	Stable	non-significant
NDUB4	NDUFB4	NADH dehydrogenase [ubiquinone] 1 beta subcomplex subunit 4	0.652621	1.92976	0.355844	2.95694	1.5641	0.44874	0.343297	0.683363	Stable	non-significant
PRPS1	PRPS1	Ribose-phosphate pyrophosphokinase 1	3.78635	8.01627	0.356652	2.11715	1.08212	0.447755	0.343297	0.683363	Stable	non-significant
IGHG2	IGHG2	Immunoglobulin heavy constant gamma 2	79.057	38.6142	0.357473	0.488435	-1.03376	0.446757	0.343297	0.683363	Stable	non-significant
STBD1	STBD1	Starch-binding domain-containing protein 1	3.25865	8.87011	0.35812	2.72202	1.44468	0.445972	0.343297	0.683363	Stable	non-significant
MAP4	MAP4	Microtubule-associated protein 4	4.26403	16.2525	0.35958	3.81154	1.93037	0.444205	0.343297	0.683363	Stable	non-significant
BIN1	BIN1	Myc box-dependent-interacting protein 1	71.8235	49.5821	0.362055	0.690333	-0.534636	0.441226	0.343297	0.683363	Stable	non-significant
ENOB	ENO3	Beta-enolase	464.291	329.611	0.362612	0.709923	-0.494266	0.440558	0.343297	0.683363	Stable	non-significant
K22E	KRT2	Keratin, type II cytoskeletal 2 epidermal	3.68433	8.10795	0.364033	2.20066	1.13794	0.43886	0.343297	0.683363	Stable	non-significant
WDR1	WDR1	WD repeat-containing protein 1	20.9409	33.6794	0.365792	1.60831	0.685544	0.436766	0.343297	0.683363	Stable	non-significant
CAH1	CA1	Carbonic anhydrase 1	92.65	50.8766	0.36583	0.549127	-0.864788	0.43672	0.343297	0.683363	Stable	non-significant
HYEP	EPHX1	Epoxide hydrolase 1	8.86968	15.6444	0.367419	1.76381	0.818691	0.434838	0.343297	0.683363	Stable	non-significant
COX6C	COX6C	Cytochrome c oxidase subunit 6C	1.54773	3.98356	0.368387	2.57381	1.36391	0.433696	0.343297	0.683363	Stable	non-significant
PPCE	PREP	Prolyl endopeptidase	14.7263	24.812	0.368424	1.68487	0.752639	0.433652	0.343297	0.683363	Stable	non-significant
NDUA6	NDUFA6	NADH dehydrogenase [ubiquinone] 1 alpha subcomplex subunit 6	1.97201	6.5864	0.368674	3.33993	1.73982	0.433357	0.343297	0.683363	Stable	non-significant
KV320	IGKV3-20	Immunoglobulin kappa variable 3-20	7.1216	1.68122	0.368902	0.236073	-2.08269	0.43309	0.343297	0.683363	Stable	non-significant
GPDM	GPD2	Glycerol-3-phosphate dehydrogenase, mitochondrial	13.2851	20.4408	0.370999	1.53863	0.621645	0.430627	0.343297	0.683363	Stable	non-significant
PGK1	PGK1	Phosphoglycerate kinase 1	159.983	119.067	0.371397	0.744248	-0.426144	0.430161	0.343297	0.683363	Stable	non-significant
TCPB	CCT2	T-complex protein 1 subunit beta	3.23281	5.96287	0.372237	1.84448	0.883217	0.42918	0.343297	0.683363	Stable	non-significant
COQ6	COQ6	Ubiquinone biosynthesis monooxygenase COQ6, mitochondrial	3.58245	4.64987	0.372655	1.29796	0.376246	0.428693	0.343297	0.683363	Stable	non-significant
FRIH	FTH1	Ferritin heavy chain	6.10025	9.51245	0.372843	1.55935	0.640949	0.428474	0.343297	0.683363	Stable	non-significant
AT1B1	ATP1B1	Sodium/potassium-transporting ATPase subunit beta-1	47.8919	10.6394	0.375224	0.222154	-2.17037	0.425709	0.343909	0.68458	Stable	non-significant
SYPL2	SYPL2	Synaptophysin-like protein 2	15.0267	7.28021	0.379428	0.484487	-1.04547	0.42087	0.343909	0.68458	Stable	non-significant
GLRX3	GLRX3	Glutaredoxin-3	0.374433	1.13832	0.37978	3.04011	1.60412	0.420468	0.343909	0.68458	Stable	non-significant
UCHL3	UCHL3	Ubiquitin carboxyl-terminal hydrolase isozyme L3	2.89507	6.19318	0.381018	2.13922	1.09709	0.419055	0.343909	0.68458	Stable	non-significant
COX41	COX4I1	Cytochrome c oxidase subunit 4 isoform 1, mitochondrial	13.9216	22.6894	0.381424	1.6298	0.704696	0.418592	0.343909	0.68458	Stable	non-significant
ACTN2	ACTN2	Alpha-actinin-2	737.126	962.845	0.381668	1.30622	0.385393	0.418314	0.343909	0.68458	Stable	non-significant
PMGE	BPGM	Bisphosphoglycerate mutase	19.0824	6.51305	0.382167	0.341311	-1.55084	0.417747	0.343909	0.68458	Stable	non-significant
ACDSB	ACADSB	Short/branched chain specific acyl-CoA dehydrogenase, mitochondrial	1.01922	5.32097	0.384073	5.2206	2.38422	0.415586	0.343909	0.68458	Stable	non-significant
PSMD1	PSMD1	26S proteasome non-ATPase regulatory subunit 1	6.07901	16.0316	0.384209	2.63721	1.39901	0.415432	0.343909	0.68458	Stable	non-significant
PPLA	PLN	Cardiac phospholamban	10.0896	2.66402	0.38446	0.264036	-1.92119	0.415148	0.343909	0.68458	Stable	non-significant
PRS7	PSMC2	26S proteasome regulatory subunit 7	2.70372	7.80803	0.389829	2.88789	1.53001	0.409126	0.346251	0.689243	Stable	non-significant
GLRX5	GLRX5	Glutaredoxin-related protein 5, mitochondrial	2.00786	5.1682	0.390189	2.57398	1.364	0.408725	0.346251	0.689243	Stable	non-significant
MYOZ3	MYOZ3	Myozenin-3	12.4362	6.50453	0.390387	0.523031	-0.935033	0.408504	0.346251	0.689243	Stable	non-significant
PRDX5	PRDX5	Peroxiredoxin-5, mitochondrial	7.56963	10.8785	0.392845	1.43712	0.52318	0.405779	0.346704	0.690145	Stable	non-significant
CSRP3	CSRP3	Cysteine and glycine-rich protein 3	30.6871	48.5753	0.393232	1.58292	0.662591	0.405351	0.346704	0.690145	Stable	non-significant
CRYM	CRYM	Ketimine reductase mu-crystallin	0.546857	1.83785	0.394505	3.36075	1.74878	0.403947	0.346704	0.690145	Stable	non-significant
COQ3	COQ3	Ubiquinone biosynthesis O-methyltransferase, mitochondrial	2.47596	4.04541	0.39737	1.63388	0.708298	0.400805	0.346704	0.690145	Stable	non-significant
KCRM	CKM	Creatine kinase M-type	813.378	938.214	0.397727	1.15348	0.205991	0.400415	0.346704	0.690145	Stable	non-significant
ACOC	ACO1	Cytoplasmic aconitate hydratase	15.5811	2.88599	0.39791	0.185224	-2.43266	0.400215	0.346704	0.690145	Stable	non-significant
PSA6	PSMA6	Proteasome subunit alpha type-6	4.46244	6.21561	0.398628	1.39287	0.478062	0.399432	0.346704	0.690145	Stable	non-significant
PDLI5	PDLIM5	PDZ and LIM domain protein 5	231.005	152.273	0.399742	0.659177	-0.601262	0.39822	0.346713	0.690163	Stable	non-significant
VDAC2	VDAC2	Voltage-dependent anion-selective channel protein 2	44.9272	34.1102	0.406598	0.759233	-0.397386	0.390835	0.347872	0.692469	Stable	non-significant
HPT	HP	Haptoglobin	133.944	64.1204	0.406923	0.478713	-1.06277	0.390488	0.347872	0.692469	Stable	non-significant
A1AG2	ORM2	Alpha-1-acid glycoprotein 2	7.21551	4.33328	0.407027	0.60055	-0.735643	0.390377	0.347872	0.692469	Stable	non-significant
IMB1	KPNB1	Importin subunit beta-1	33.3304	584.636	0.407784	17.5406	4.13263	0.38957	0.347872	0.692469	Stable	non-significant
DESM	DES	Desmin	509.299	427.353	0.407945	0.839102	-0.253082	0.389398	0.347872	0.692469	Stable	non-significant
PDLI3	PDLIM3	PDZ and LIM domain protein 3	196.131	136.92	0.408634	0.698103	-0.518488	0.388666	0.347872	0.692469	Stable	non-significant
CAP2	CAP2	Adenylyl cyclase-associated protein 2	11.6863	17.3331	0.408834	1.4832	0.56871	0.388453	0.347872	0.692469	Stable	non-significant
ALAT1	GPT	Alanine aminotransferase 1	6.88498	10.0998	0.411277	1.46693	0.552796	0.385865	0.348242	0.693206	Stable	non-significant
TBA8	TUBA8	Tubulin alpha-8 chain	6.39703	13.6516	0.411487	2.13406	1.0936	0.385644	0.348242	0.693206	Stable	non-significant
SSDH	ALDH5A1	Succinate-semialdehyde dehydrogenase, mitochondrial	3.60999	7.52521	0.413902	2.08455	1.05974	0.383102	0.348679	0.694077	Stable	non-significant
LAMB2	LAMB2	Laminin subunit beta-2	20.3999	49.1193	0.414938	2.40782	1.26773	0.382017	0.348679	0.694077	Stable	non-significant
EF1A2	EEF1A2	Elongation factor 1-alpha 2	75.7154	55.1934	0.418252	0.728959	-0.456091	0.378561	0.348679	0.694077	Stable	non-significant
MYH2	MYH2	Myosin-2	10139.1	7561.85	0.418686	0.74581	-0.423119	0.378111	0.348679	0.694077	Stable	non-significant
EF1G	EEF1G	Elongation factor 1-gamma	7.14412	9.27718	0.421353	1.29858	0.376931	0.375354	0.348679	0.694077	Stable	non-significant
CDC42	CDC42	Cell division control protein 42 homolog	3.33784	1.64497	0.422982	0.492823	-1.02086	0.373678	0.348679	0.694077	Stable	non-significant
ACTA	ACTA2	Actin, aortic smooth muscle	0.240183	0.775542	0.423708	3.22896	1.69107	0.372933	0.348679	0.694077	Stable	non-significant
OXSR1	OXSR1	Serine/threonine-protein kinase	0.577996	1.86033	0.424079	3.21859	1.68643	0.372553	0.348679	0.694077	Stable	non-significant
PUR8	ADSL	Adenylosuccinate lyase	20.4113	30.7091	0.424284	1.50451	0.589296	0.372344	0.348679	0.694077	Stable	non-significant
NDUBB	NDUFB11	NADH dehydrogenase [ubiquinone] 1 beta subcomplex subunit 11, mitochondrial	3.18825	4.32119	0.424938	1.35535	0.438664	0.371674	0.348679	0.694077	Stable	non-significant
SPTA1	SPTA1	Spectrin alpha chain, erythrocytic 1	120.963	49.0107	0.425254	0.405171	-1.3034	0.371352	0.348679	0.694077	Stable	non-significant
RADI	RDX	Radixin	5.09385	7.6429	0.42533	1.50042	0.585364	0.371274	0.348679	0.694077	Stable	non-significant
TBCA	TBCA	Tubulin-specific chaperone A	0.860947	0.515117	0.427049	0.598314	-0.741025	0.369522	0.348813	0.694344	Stable	non-significant
RTN4	RTN4	Reticulon-4	80.801	60.5202	0.428061	0.749003	-0.416957	0.368494	0.348813	0.694344	Stable	non-significant
AT2A2	ATP2A2	Sarcoplasmic/endoplasmic reticulum calcium ATPase 2	272.773	348.29	0.428827	1.27685	0.35259	0.367718	0.348813	0.694344	Stable	non-significant
RAB1B	RAB1B	Ras-related protein Rab-1B	9.18896	4.23644	0.431855	0.461036	-1.11705	0.364662	0.350369	0.697441	Stable	non-significant
BAF	BANF1	Barrier-to-autointegration factor	3.06856	4.23675	0.435131	1.38069	0.465394	0.36138	0.351242	0.699178	Stable	non-significant
CALX	CANX	Calnexin	48.9342	25.4271	0.435168	0.519618	-0.944476	0.361343	0.351242	0.699178	Stable	non-significant
TOLIP	TOLLIP	Toll-interacting protein	1.69044	4.35622	0.438653	2.57697	1.36568	0.357879	0.353146	0.702969	Stable	non-significant
OLA1	OLA1	Obg-like ATPase 1	1.9508	2.75138	0.440885	1.41039	0.496093	0.355675	0.353923	0.704514	Stable	non-significant
SYNC	NARS1	Asparagine--tRNA ligase, cytoplasmic	2.0576	1.421	0.441871	0.690611	-0.534055	0.354704	0.353923	0.704514	Stable	non-significant
ECM29	ECPAS	Proteasome adapter and scaffold protein ECM29	5.3263	8.13323	0.445573	1.52699	0.610695	0.351082	0.355979	0.708608	Stable	non-significant
SAM50	SAMM50	Sorting and assembly machinery component 50 homolog	12.5971	7.16447	0.447763	0.568738	-0.814164	0.348952	0.356076	0.7088	Stable	non-significant
EF1A1	EEF1A1	Elongation factor 1-alpha 1	2.74142	4.02578	0.450094	1.4685	0.554346	0.346697	0.356076	0.7088	Stable	non-significant
UCRI	UQCRFS1	Cytochrome b-c1 complex subunit Rieske, mitochondrial	13.3803	10.2753	0.450593	0.767945	-0.380925	0.346215	0.356076	0.7088	Stable	non-significant
UBA1	UBA1	Ubiquitin-like modifier-activating enzyme 1	29.0918	45.1366	0.452088	1.55152	0.633684	0.344777	0.356076	0.7088	Stable	non-significant
1433G	YWHAG	14-3-3 protein gamma	18.2117	27.9339	0.45244	1.53384	0.61715	0.344439	0.356076	0.7088	Stable	non-significant
IDHC	IDH1	Isocitrate dehydrogenase [NADP] cytoplasmic	3.81449	6.78677	0.453144	1.77921	0.831237	0.343764	0.356076	0.7088	Stable	non-significant
IGL1	Immunoglobulin lambda-1 light chain	Immunoglobulin lambda-1 light chain	56.9525	32.2392	0.453632	0.566071	-0.820945	0.343296	0.356076	0.7088	Stable	non-significant
GLGB	GBE1	1,4-alpha-glucan-branching enzyme	22.0883	12.3972	0.45988	0.561259	-0.833263	0.337356	0.36008	0.71677	Stable	non-significant
ANX11	ANXA11	Annexin A11	8.42276	16.7735	0.462399	1.99145	0.993817	0.334983	0.360874	0.718351	Stable	non-significant
MYBPH	MYBPH	Myosin-binding protein H	92.1648	39.7179	0.463284	0.430944	-1.21443	0.334153	0.360874	0.718351	Stable	non-significant
CD158	CCDC158	Coiled-coil domain-containing protein 158	2223.5	7043.54	0.464342	3.16777	1.66347	0.333162	0.360874	0.718351	Stable	non-significant
CSN8	COPS8	COP9 signalosome complex subunit 8	0.659386	1.48963	0.471359	2.25913	1.17576	0.326648	0.365423	0.727406	Stable	non-significant
ANXA6	ANXA6	Annexin A6	23.8318	29.1908	0.474368	1.22487	0.292625	0.323884	0.36685	0.730247	Stable	non-significant
KLH41	KLHL41	Kelch-like protein 41	180.398	212.152	0.479928	1.17602	0.233918	0.318824	0.369901	0.73632	Stable	non-significant
KAP2	PRKAR2A	cAMP-dependent protein kinase type II-alpha regulatory subunit	10.0649	12.1799	0.480841	1.21014	0.275178	0.317998	0.369901	0.73632	Stable	non-significant
EFTU	TUFM	Elongation factor Tu, mitochondrial	18.4496	22.4712	0.482564	1.21798	0.284491	0.316445	0.369901	0.73632	Stable	non-significant
CY1	CYC1	Cytochrome c1, heme protein, mitochondrial	16.5715	8.84198	0.483026	0.533567	-0.906259	0.31603	0.369901	0.73632	Stable	non-significant
KS6A3	RPS6KA3	Ribosomal protein S6 kinase alpha-3	3.36325	6.5053	0.487191	1.93423	0.951756	0.312301	0.371386	0.739277	Stable	non-significant
MK12	MAPK12	Mitogen-activated protein kinase 12	3.72706	6.47607	0.489795	1.73758	0.797081	0.309985	0.371386	0.739277	Stable	non-significant
IMA3	KPNA4	Importin subunit alpha-3	2.41337	4.78458	0.490881	1.98253	0.987346	0.309024	0.371386	0.739277	Stable	non-significant
CAN2	CAPN2	Calpain-2 catalytic subunit	7.46226	13.3474	0.491347	1.78865	0.838872	0.308611	0.371386	0.739277	Stable	non-significant
1433B	YWHAB	14-3-3 protein beta/alpha	3.12784	2.63736	0.491667	0.843191	-0.246068	0.308329	0.371386	0.739277	Stable	non-significant
PIMT	PCMT1	Protein-L-isoaspartate(D-aspartate) O-methyltransferase	8.41307	11.1885	0.492265	1.3299	0.411318	0.307801	0.371386	0.739277	Stable	non-significant
SMYD1	SMYD1	Histone-lysine N-methyltransferase SMYD1	37.9485	27.7057	0.493245	0.730086	-0.453861	0.306937	0.371386	0.739277	Stable	non-significant
NOL3	NOL3	Nucleolar protein 3	6.58328	3.82992	0.498038	0.581765	-0.781493	0.302737	0.372497	0.741489	Stable	non-significant
F10A1	ST13	Hsc70-interacting protein	23.6549	15.1503	0.498188	0.64047	-0.642797	0.302607	0.372497	0.741489	Stable	non-significant
SYQ	QARS1	Glutamine--tRNA ligase	4.60508	2.76423	0.498281	0.600256	-0.736349	0.302526	0.372497	0.741489	Stable	non-significant
HXK1	HK1	Hexokinase-1	16.3851	11.9897	0.500823	0.731745	-0.450588	0.300316	0.373509	0.743502	Stable	non-significant
LMCD1	LMCD1	LIM and cysteine-rich domains protein 1	22.8251	28.4442	0.504181	1.24618	0.317512	0.297413	0.374262	0.745002	Stable	non-significant
MYOZ1	MYOZ1	Myozenin-1	217.638	161.183	0.504217	0.7406	-0.433234	0.297382	0.374262	0.745002	Stable	non-significant
LANC1	LANCL1	Glutathione S-transferase LANCL1	11.2192	6.29336	0.50876	0.560947	-0.834063	0.293487	0.374779	0.746031	Stable	non-significant
CC112	CCDC112	Coiled-coil domain-containing protein 112	0.755395	0.457603	0.510473	0.605779	-0.723136	0.292027	0.374779	0.746031	Stable	non-significant
PGRC2	PGRMC2	Membrane-associated progesterone receptor component 2	1.40464	0.982133	0.513414	0.699206	-0.51621	0.289532	0.374779	0.746031	Stable	non-significant
DPYL2	DPYSL2	Dihydropyrimidinase-related protein 2	16.073	8.728	0.514711	0.543023	-0.880915	0.288437	0.374779	0.746031	Stable	non-significant
KNG1	KNG1	Kininogen-1	20.7472	15.6304	0.514896	0.753377	-0.408556	0.28828	0.374779	0.746031	Stable	non-significant
ACPH	APEH	Acylamino-acid-releasing enzyme	28.4032	24.1554	0.516969	0.850448	-0.233705	0.286535	0.374779	0.746031	Stable	non-significant
NDUA8	NDUFA8	NADH dehydrogenase [ubiquinone] 1 alpha subcomplex subunit 8	4.2777	6.16215	0.517009	1.44053	0.526599	0.286502	0.374779	0.746031	Stable	non-significant
FIS1	FIS1	Mitochondrial fission 1 protein	0.706119	1.4102	0.517553	1.99711	0.997916	0.286045	0.374779	0.746031	Stable	non-significant
SNX2	SNX2	Sorting nexin-2	0.167973	0.22139	0.517649	1.31801	0.398367	0.285964	0.374779	0.746031	Stable	non-significant
PYGM	PYGM	Glycogen phosphorylase, muscle form	526.364	440.402	0.518392	0.836687	-0.257239	0.285341	0.374779	0.746031	Stable	non-significant
SH3BG	SH3BGR	SH3 domain-binding glutamic acid-rich protein	3.463	5.0593	0.520023	1.46096	0.546915	0.283977	0.374779	0.746031	Stable	non-significant
PRS6B	PSMC4	26S proteasome regulatory subunit 6B	0.854525	1.55925	0.520276	1.82469	0.867654	0.283766	0.374779	0.746031	Stable	non-significant
CA2D1	CACNA2D1	Voltage-dependent calcium channel subunit alpha-2/delta-1	15.0536	20.6308	0.52162	1.37049	0.454689	0.282646	0.374779	0.746031	Stable	non-significant
PSB5	PSMB5	Proteasome subunit beta type-5	4.71664	3.30235	0.521839	0.700148	-0.514268	0.282463	0.374779	0.746031	Stable	non-significant
RAN	RAN	GTP-binding nuclear protein Ran	9.02413	5.96149	0.522818	0.660617	-0.598114	0.281649	0.374779	0.746031	Stable	non-significant
MYL6	MYL6	Myosin light polypeptide 6	0.991828	0.542879	0.525005	0.547352	-0.869458	0.279836	0.375303	0.747073	Stable	non-significant
NPM	NPM1	Nucleophosmin	1.8263	0.892762	0.527676	0.488836	-1.03258	0.277633	0.375303	0.747073	Stable	non-significant
GSTP1	GSTP1	Glutathione S-transferase P	8.82989	10.4369	0.528044	1.18199	0.241222	0.27733	0.375303	0.747073	Stable	non-significant
ARIP4	RAD54L2	Helicase ARIP4	276.776	127.541	0.52833	0.460809	-1.11776	0.277095	0.375303	0.747073	Stable	non-significant
MYH6	MYH6	Myosin-6	6.49688	2.18158	0.53144	0.335789	-1.57437	0.274546	0.376287	0.749033	Stable	non-significant
NDUB3	NDUFB3	NADH dehydrogenase [ubiquinone] 1 beta subcomplex subunit 3	1.63717	2.31606	0.532113	1.41467	0.500465	0.273996	0.376287	0.749033	Stable	non-significant
TNNC1	TNNC1	Troponin C, slow skeletal and cardiac muscles	79.3154	51.9055	0.541058	0.654418	-0.611715	0.266756	0.381753	0.759913	Stable	non-significant
SODC	SOD1	Superoxide dismutase [Cu-Zn]	11.8011	14.1511	0.542314	1.19914	0.262	0.265749	0.381781	0.759969	Stable	non-significant
VDAC1	VDAC1	Voltage-dependent anion-selective channel protein 1	80.9371	64.0305	0.544683	0.791115	-0.338041	0.263856	0.381834	0.760073	Stable	non-significant
IF5A1	EIF5A	Eukaryotic translation initiation factor 5A-1	2.42413	3.28696	0.544821	1.35593	0.439283	0.263746	0.381834	0.760073	Stable	non-significant
PFKAM	PFKM	ATP-dependent 6-phosphofructokinase, muscle type	154.087	131.551	0.547226	0.853745	-0.228123	0.261833	0.382633	0.761665	Stable	non-significant
PRDX3	PRDX3	Thioredoxin-dependent peroxide reductase, mitochondrial	44.6534	54.0946	0.548399	1.21143	0.276715	0.260904	0.382633	0.761665	Stable	non-significant
DLDH	DLD	Dihydrolipoyl dehydrogenase, mitochondrial	29.879	37.0247	0.551843	1.23915	0.309353	0.258184	0.383796	0.76398	Stable	non-significant
AMPD1	AMPD1	AMP deaminase 1	33.0978	47.9778	0.55252	1.44958	0.535632	0.257652	0.383796	0.76398	Stable	non-significant
H12	H1-2	Histone H1.2	16.7884	7.53348	0.555072	0.448731	-1.15608	0.255651	0.383796	0.76398	Stable	non-significant
MOES	MSN	Moesin	8.98232	6.43182	0.55599	0.716053	-0.481862	0.254933	0.383796	0.76398	Stable	non-significant
TCPD	CCT4	T-complex protein 1 subunit delta	5.59719	10.8486	0.556178	1.93822	0.954732	0.254786	0.383796	0.76398	Stable	non-significant
GPX1	GPX1	Glutathione peroxidase 1	3.33048	4.70089	0.557676	1.41147	0.497201	0.253618	0.383986	0.764359	Stable	non-significant
PGAM2	PGAM2	Phosphoglycerate mutase 2	89.6127	76.0621	0.559688	0.848787	-0.236526	0.252054	0.384528	0.765437	Stable	non-significant
DHE3	GLUD1	Glutamate dehydrogenase 1, mitochondrial	10.6726	15.8094	0.561064	1.48131	0.566872	0.250988	0.384632	0.765644	Stable	non-significant
M2OM	SLC25A11	Mitochondrial 2-oxoglutarate/malate carrier protein	14.4653	12.9729	0.570423	0.896833	-0.157089	0.243803	0.387683	0.771717	Stable	non-significant
KAD3	AK3	GTP:AMP phosphotransferase AK3, mitochondrial	4.87811	6.10313	0.570467	1.25113	0.323227	0.24377	0.387683	0.771717	Stable	non-significant
STAC3	STAC3	SH3 and cysteine-rich domain-containing protein 3	1.93298	3.68531	0.570912	1.90654	0.93096	0.243431	0.387683	0.771717	Stable	non-significant
K1C10	KRT10	Keratin, type I cytoskeletal 10	145.273	237.712	0.571599	1.63631	0.710446	0.242909	0.387683	0.771717	Stable	non-significant
TPM2	TPM2	Tropomyosin beta chain	832.319	977.884	0.571688	1.17489	0.232526	0.242841	0.387683	0.771717	Stable	non-significant
SPTB1	SPTB	Spectrin beta chain, erythrocytic	90.1561	68.4879	0.577175	0.759659	-0.396575	0.238693	0.39056	0.777445	Stable	non-significant
PPIA	PPIA	Peptidyl-prolyl cis-trans isomerase A	9.17758	7.64072	0.579587	0.832542	-0.264405	0.236881	0.3909	0.77812	Stable	non-significant
MYL6B	MYL6B	Myosin light chain 6B	57.7	87.9638	0.580167	1.5245	0.608339	0.236447	0.3909	0.77812	Stable	non-significant
SNAA	NAPA	Alpha-soluble NSF attachment protein	3.85287	3.27146	0.586109	0.849095	-0.236001	0.232022	0.394058	0.784407	Stable	non-significant
ATP5I	ATP5ME	ATP synthase subunit e, mitochondrial	5.95939	4.21472	0.587644	0.70724	-0.499728	0.230886	0.394246	0.784781	Stable	non-significant
UB2L3	UBE2L3	Ubiquitin-conjugating enzyme E2 L3	6.9086	5.32027	0.590311	0.770094	-0.376894	0.228919	0.395191	0.786662	Stable	non-significant
SBP1	SELENBP1	Methanethiol oxidase	10.6728	13.3074	0.592844	1.24686	0.318297	0.22706	0.396042	0.788356	Stable	non-significant
S10A6	S100A6	Protein S100-A6	3.87486	2.32529	0.597095	0.600097	-0.736732	0.223957	0.398035	0.792323	Stable	non-significant
1433E	YWHAE	14-3-3 protein epsilon	24.2981	17.0832	0.599476	0.703067	-0.508267	0.222228	0.398776	0.793798	Stable	non-significant
HHATL	HHATL	Protein-cysteine N-palmitoyltransferase HHAT-like protein	11.4165	16.678	0.602816	1.46087	0.54683	0.219815	0.40015	0.796533	Stable	non-significant
UBAC1	UBAC1	Ubiquitin-associated domain-containing protein 1	1.68867	1.04682	0.604158	0.619909	-0.689871	0.218849	0.400195	0.796622	Stable	non-significant
PGM1	PGM1	Phosphoglucomutase-1	71.4222	56.4083	0.609928	0.789787	-0.340464	0.214721	0.403166	0.802537	Stable	non-significant
TELT	TCAP	Telethonin	19.8495	16.8184	0.612552	0.8473	-0.239055	0.212857	0.403389	0.802981	Stable	non-significant
CRYAB	CRYAB	Alpha-crystallin B chain	53.1926	37.4192	0.612835	0.703466	-0.507448	0.212657	0.403389	0.802981	Stable	non-significant
ACADM	ACADM	Medium-chain specific acyl-CoA dehydrogenase, mitochondrial	18.4676	21.2018	0.618711	1.14805	0.199189	0.208512	0.406405	0.808984	Stable	non-significant
RTN2	RTN2	Reticulon-2	20.6531	17.0249	0.620349	0.824325	-0.278715	0.207364	0.40663	0.809433	Stable	non-significant
FKBP3	FKBP3	Peptidyl-prolyl cis-trans isomerase FKBP3	7.94559	10.854	0.624394	1.36604	0.449996	0.204542	0.407738	0.811638	Stable	non-significant
PNPH	PNP	Purine nucleoside phosphorylase	7.98127	4.10408	0.624637	0.514214	-0.95956	0.204373	0.407738	0.811638	Stable	non-significant
PSA1	PSMA1	Proteasome subunit alpha type-1	3.17621	2.58756	0.626432	0.814671	-0.29571	0.203126	0.408061	0.812282	Stable	non-significant
HNRPK	HNRNPK	Heterogeneous nuclear ribonucleoprotein K	9.8353	11.0082	0.627958	1.11925	0.162533	0.202069	0.408209	0.812575	Stable	non-significant
KAP0	PRKAR1A	cAMP-dependent protein kinase type I-alpha regulatory subunit	13.0418	11.3307	0.632929	0.868795	-0.202912	0.198645	0.41059	0.817315	Stable	non-significant
ISOC2	ISOC2	Isochorismatase domain-containing protein 2	9.53731	4.7356	0.639606	0.496535	-1.01003	0.194087	0.414066	0.824235	Stable	non-significant
PCCA	PCCA	Propionyl-CoA carboxylase alpha chain, mitochondrial	5.54002	3.4554	0.648224	0.623715	-0.681041	0.188275	0.418781	0.833621	Stable	non-significant
ODO2	DLST	Dihydrolipoyllysine-residue succinyltransferase component of 2-oxoglutarate dehydrogenase complex, mitochondrial	21.7622	17.0332	0.655414	0.782695	-0.353478	0.183484	0.422557	0.841137	Stable	non-significant
NDUS8	NDUFS8	NADH dehydrogenase [ubiquinone] iron-sulfur protein 8, mitochondrial	8.31018	9.91607	0.65806	1.19324	0.254888	0.181734	0.423041	0.842101	Stable	non-significant
PRAF3	ARL6IP5	PRA1 family protein 3	3.98344	5.11222	0.660601	1.28337	0.359935	0.180061	0.423041	0.842101	Stable	non-significant
PSA5	PSMA5	Proteasome subunit alpha type-5	3.62226	4.77748	0.664065	1.31892	0.39936	0.177789	0.423041	0.842101	Stable	non-significant
PSA4	PSMA4	Proteasome subunit alpha type-4	3.90671	5.49139	0.66446	1.40563	0.491217	0.177531	0.423041	0.842101	Stable	non-significant
ANXA1	ANXA1	Annexin A1	2.14332	2.99393	0.664791	1.39686	0.482191	0.177315	0.423041	0.842101	Stable	non-significant
GLO2	HAGH	Hydroxyacylglutathione hydrolase, mitochondrial	5.05306	5.91334	0.667697	1.17025	0.226816	0.175421	0.423041	0.842101	Stable	non-significant
NDUB1	NDUFB1	NADH dehydrogenase [ubiquinone] 1 beta subcomplex subunit 1	0.46418	0.354614	0.667804	0.763959	-0.388433	0.175351	0.423041	0.842101	Stable	non-significant
VINC	VCL	Vinculin	48.4366	40.6133	0.668108	0.838484	-0.254145	0.175153	0.423041	0.842101	Stable	non-significant
NTF2	NUTF2	Nuclear transport factor 2	2.8219	3.34719	0.668292	1.18615	0.246282	0.175034	0.423041	0.842101	Stable	non-significant
CX7A1	COX7A1	Cytochrome c oxidase subunit 7A1, mitochondrial	8.96307	12.9024	0.670597	1.4395	0.525571	0.173538	0.423647	0.843306	Stable	non-significant
GDE	AGL	Glycogen debranching enzyme	173.365	157.552	0.673545	0.908791	-0.13798	0.171633	0.424655	0.845312	Stable	non-significant
EF2	EEF2	Elongation factor 2	40.8674	45.9329	0.679996	1.12395	0.16858	0.167494	0.427788	0.85155	Stable	non-significant
FETUA	AHSG	Alpha-2-HS-glycoprotein	39.9734	27.4781	0.68124	0.68741	-0.540757	0.1667	0.427788	0.85155	Stable	non-significant
TBA4A	TUBA4A	Tubulin alpha-4A chain	20.9914	22.8194	0.689503	1.08709	0.120468	0.161464	0.432065	0.860063	Stable	non-significant
KCY	CMPK1	UMP-CMP kinase	1.28334	1.67223	0.690803	1.30303	0.381869	0.160646	0.432065	0.860063	Stable	non-significant
NDUB8	NDUFB8	NADH dehydrogenase [ubiquinone] 1 beta subcomplex subunit 8, mitochondrial	12.2824	9.21406	0.693494	0.750182	-0.414687	0.158957	0.432138	0.860209	Stable	non-significant
EIF3J	EIF3J	Eukaryotic translation initiation factor 3 subunit J	2.11644	2.85134	0.693673	1.34723	0.429999	0.158845	0.432138	0.860209	Stable	non-significant
BDH	BDH1	D-beta-hydroxybutyrate dehydrogenase, mitochondrial	5.13605	6.24884	0.700463	1.21666	0.282929	0.154615	0.435504	0.86691	Stable	non-significant
KPYM	PKM	Pyruvate kinase PKM	271.777	242.573	0.703247	0.892546	-0.164002	0.152892	0.436371	0.868635	Stable	non-significant
GSTO1	GSTO1	Glutathione S-transferase omega-1	5.94868	6.78576	0.706179	1.14072	0.189941	0.151085	0.437326	0.870536	Stable	non-significant
CUTA	CUTA	Protein CutA	2.40842	3.51266	0.708605	1.45849	0.544475	0.149596	0.437964	0.871807	Stable	non-significant
THIL	ACAT1	Acetyl-CoA acetyltransferase, mitochondrial	69.8612	75.7559	0.713979	1.08438	0.116867	0.146315	0.440419	0.876693	Stable	non-significant
DCTN1	DCTN1	Dynactin subunit 1	4.89621	3.48824	0.716837	0.712436	-0.489168	0.14458	0.441315	0.878476	Stable	non-significant
TCTP	TPT1	Translationally-controlled tumor protein	10.43	13.9637	0.722867	1.3388	0.420942	0.140942	0.443069	0.881967	Stable	non-significant
PSME1	PSME1	Proteasome activator complex subunit 1	3.97372	4.98978	0.726334	1.25569	0.328485	0.138864	0.443069	0.881967	Stable	non-significant
AT2A1	ATP2A1	Sarcoplasmic/endoplasmic reticulum calcium ATPase 1	660.032	604.446	0.727971	0.915784	-0.126921	0.137886	0.443069	0.881967	Stable	non-significant
IGHG4	IGHG4	Immunoglobulin heavy constant gamma 4	43.0303	29.4432	0.728455	0.684244	-0.547417	0.137597	0.443069	0.881967	Stable	non-significant
NDUS2	NDUFS2	NADH dehydrogenase [ubiquinone] iron-sulfur protein 2, mitochondrial	14.2265	12.6817	0.728702	0.891413	-0.165834	0.13745	0.443069	0.881967	Stable	non-significant
TOM1	TOM1	Target of Myb protein 1	2.52945	2.08244	0.728726	0.823279	-0.280547	0.137436	0.443069	0.881967	Stable	non-significant
BLVRB	BLVRB	Flavin reductase (NADPH)	69.3881	62.4428	0.730463	0.899907	-0.152152	0.136402	0.443069	0.881967	Stable	non-significant
L2HDH	L2HGDH	L-2-hydroxyglutarate dehydrogenase, mitochondrial	3.91309	2.88164	0.731996	0.736409	-0.44142	0.135491	0.443069	0.881967	Stable	non-significant
ACTS	ACTA1	Actin, alpha skeletal muscle	2559.99	2344.09	0.732385	0.915662	-0.127114	0.13526	0.443069	0.881967	Stable	non-significant
A1AT	SERPINA1	Alpha-1-antitrypsin	132.854	107.045	0.743754	0.805732	-0.311628	0.12857	0.449081	0.893936	Stable	non-significant
SPB6	SERPINB6	Serpin B6	10.8579	14.1068	0.746737	1.29921	0.37764	0.126833	0.449172	0.894117	Stable	non-significant
MIC60	IMMT	MICOS complex subunit MIC60	71.5403	78.173	0.746767	1.09271	0.127915	0.126815	0.449172	0.894117	Stable	non-significant
1433F	YWHAH	14-3-3 protein eta	0.883136	0.613625	0.750813	0.694825	-0.525277	0.124468	0.450728	0.897213	Stable	non-significant
CASQ1	CASQ1	Calsequestrin-1	517.821	427.736	0.752223	0.826031	-0.275732	0.123653	0.450728	0.897213	Stable	non-significant
MCAT	SLC25A20	Mitochondrial carnitine/acylcarnitine carrier protein	2.16538	2.51935	0.757276	1.16347	0.218429	0.120746	0.451528	0.898806	Stable	non-significant
IMPA1	IMPA1	Inositol monophosphatase 1	3.26656	3.69295	0.75742	1.13053	0.177002	0.120663	0.451528	0.898806	Stable	non-significant
MYLK2	MYLK2	Myosin light chain kinase 2, skeletal/cardiac muscle	16.9022	14.34	0.760327	0.848412	-0.237162	0.118999	0.451528	0.898806	Stable	non-significant
SMTL2	SMTNL2	Smoothelin-like protein 2	4.39068	3.1571	0.761628	0.719047	-0.475843	0.118257	0.451528	0.898806	Stable	non-significant
BIP	HSPA5	Endoplasmic reticulum chaperone BiP	13.7192	12.9247	0.762498	0.942091	-0.0860624	0.117761	0.451528	0.898806	Stable	non-significant
GSTM3	GSTM3	Glutathione S-transferase Mu 3	5.66845	6.48873	0.763772	1.14471	0.194981	0.117036	0.451528	0.898806	Stable	non-significant
BASI	BSG	Basigin	8.04094	9.36369	0.768142	1.1645	0.219713	0.114559	0.451528	0.898806	Stable	non-significant
IPO5	IPO5	Importin-5	9.341	10.7914	0.769809	1.15527	0.208229	0.113617	0.451528	0.898806	Stable	non-significant
HPTR	HPR	Haptoglobin-related protein	1.07551	0.938267	0.76982	0.872392	-0.196951	0.113611	0.451528	0.898806	Stable	non-significant
COX5B	COX5B	Cytochrome c oxidase subunit 5B, mitochondrial	19.8028	17.9242	0.771799	0.905132	-0.1438	0.112496	0.451528	0.898806	Stable	non-significant
CMC1	SLC25A12	Calcium-binding mitochondrial carrier protein Aralar1	45.8263	40.6509	0.77304	0.887064	-0.172889	0.111798	0.451528	0.898806	Stable	non-significant
ANM1	PRMT1	Protein arginine N-methyltransferase 1	1.33552	1.15467	0.775422	0.864584	-0.209922	0.110462	0.451528	0.898806	Stable	non-significant
CLH1	CLTC	Clathrin heavy chain 1	19.9694	17.6575	0.777826	0.884227	-0.177512	0.109118	0.451528	0.898806	Stable	non-significant
BAG3	BAG3	BAG family molecular chaperone regulator 3	11.2531	10.1722	0.779631	0.903948	-0.145689	0.108111	0.451528	0.898806	Stable	non-significant
DHPR	QDPR	Dihydropteridine reductase	13.9815	10.2108	0.779636	0.730306	-0.453428	0.108108	0.451528	0.898806	Stable	non-significant
ALDOA	ALDOA	Fructose-bisphosphate aldolase A	647.786	693.673	0.781146	1.07084	0.0987378	0.107268	0.451528	0.898806	Stable	non-significant
SODM	SOD2	Superoxide dismutase [Mn], mitochondrial	17.2886	19.4607	0.781244	1.12564	0.170744	0.107213	0.451528	0.898806	Stable	non-significant
PP1R7	PPP1R7	Protein phosphatase 1 regulatory subunit 7	4.54032	3.56241	0.781415	0.784615	-0.349944	0.107118	0.451528	0.898806	Stable	non-significant
SGCA	SGCA	Alpha-sarcoglycan	3.73502	2.80508	0.781762	0.751023	-0.413071	0.106925	0.451528	0.898806	Stable	non-significant
VDAC3	VDAC3	Voltage-dependent anion-selective channel protein 3	29.464	30.665	0.782321	1.04076	0.0576378	0.106615	0.451528	0.898806	Stable	non-significant
TBB4B	TUBB4B	Tubulin beta-4B chain	15.5581	18.5369	0.787454	1.19147	0.252737	0.103775	0.453578	0.902888	Stable	non-significant
MYG	MB	Myoglobin	469.253	426.307	0.788763	0.908481	-0.138472	0.103054	0.453578	0.902888	Stable	non-significant
DAG1	DAG1	Dystroglycan	9.76084	10.143	0.790216	1.03915	0.0554022	0.102254	0.453584	0.902898	Stable	non-significant
ATP5H	ATP5PD	ATP synthase subunit d, mitochondrial	13.4377	12.7223	0.79805	0.946764	-0.0789231	0.0979697	0.457018	0.909736	Stable	non-significant
NDUC2	NDUFC2	NADH dehydrogenase [ubiquinone] 1 subunit C2	2.04344	1.6655	0.799112	0.815048	-0.295042	0.0973925	0.457018	0.909736	Stable	non-significant
PSA7	PSMA7	Proteasome subunit alpha type-7	6.33202	7.5684	0.80141	1.19526	0.257324	0.0961453	0.4575	0.910693	Stable	non-significant
MYH9	MYH9	Myosin-9	15.6316	17.3968	0.806723	1.11292	0.154354	0.0932757	0.458582	0.912848	Stable	non-significant
NSF1C	NSFL1C	NSFL1 cofactor p47	3.69594	3.34624	0.807043	0.905383	-0.1434	0.0931033	0.458582	0.912848	Stable	non-significant
ENOG	ENO2	Gamma-enolase	20.9915	18.5487	0.80774	0.883632	-0.178483	0.0927282	0.458582	0.912848	Stable	non-significant
AACT	SERPINA3	Alpha-1-antichymotrypsin	21.3357	18.3963	0.811365	0.862232	-0.213852	0.0907835	0.458582	0.912848	Stable	non-significant
NDKA	NME1	Nucleoside diphosphate kinase A	1.34218	1.44107	0.811999	1.07368	0.102565	0.0904447	0.458582	0.912848	Stable	non-significant
ODPB	PDHB	Pyruvate dehydrogenase E1 component subunit beta, mitochondrial	36.9352	32.5892	0.81207	0.882334	-0.180602	0.0904066	0.458582	0.912848	Stable	non-significant
GLRA2	GLRA2	Glycine receptor subunit alpha-2	9.06312	10.8138	0.816725	1.19316	0.254793	0.0879242	0.460383	0.916433	Stable	non-significant
DHRS7	DHRS7	Dehydrogenase/reductase SDR family member 7	2.94487	2.58376	0.823167	0.877376	-0.188734	0.0845119	0.46254	0.920726	Stable	non-significant
S10A1	S100A1	Protein S100-A1	8.13882	8.85097	0.82432	1.0875	0.121015	0.0839041	0.46254	0.920726	Stable	non-significant
PSA2	PSMA2	Proteasome subunit alpha type-2	2.45537	2.72413	0.826811	1.10946	0.149855	0.0825938	0.46254	0.920726	Stable	non-significant
SDHB	SDHB	Succinate dehydrogenase [ubiquinone] iron-sulfur subunit, mitochondrial	12.8904	14.1568	0.827082	1.09824	0.135191	0.0824512	0.46254	0.920726	Stable	non-significant
G6PI	GPI	Glucose-6-phosphate isomerase	67.5173	72.7768	0.827917	1.0779	0.108222	0.0820132	0.46254	0.920726	Stable	non-significant
KAD1	AK1	Adenylate kinase isoenzyme 1	21.1298	21.9844	0.83234	1.04044	0.0572001	0.079699	0.464185	0.924001	Stable	non-significant
KAD2	AK2	Adenylate kinase 2, mitochondrial	9.25538	8.77012	0.835228	0.94757	-0.0776952	0.0781952	0.464943	0.92551	Stable	non-significant
TNNT1	TNNT1	Troponin T, slow skeletal muscle	218.092	239.348	0.837516	1.09747	0.134176	0.0770068	0.464943	0.92551	Stable	non-significant
1433Z	YWHAZ	14-3-3 protein zeta/delta	4.81756	4.41142	0.839278	0.915695	-0.12706	0.0760942	0.464943	0.92551	Stable	non-significant
FHL1	FHL1	Four and a half LIM domains protein 1	458.446	498.676	0.841031	1.08775	0.121351	0.0751879	0.464943	0.92551	Stable	non-significant
ENPL	HSP90B1	Endoplasmin	10.3497	9.51003	0.841337	0.91887	-0.122067	0.0750298	0.464943	0.92551	Stable	non-significant
MYOM2	MYOM2	Myomesin-2	412.939	431.564	0.842584	1.0451	0.0636446	0.0743867	0.464943	0.92551	Stable	non-significant
VTDB	GC	Vitamin D-binding protein	28.1281	30.4847	0.847462	1.08378	0.116075	0.0718795	0.466241	0.928093	Stable	non-significant
NDUS3	NDUFS3	NADH dehydrogenase [ubiquinone] iron-sulfur protein 3, mitochondrial	23.5264	25.4577	0.847906	1.08209	0.113821	0.0716523	0.466241	0.928093	Stable	non-significant
FHOD1	FHOD1	FH1/FH2 domain-containing protein 1	13.5936	16.0315	0.852603	1.17934	0.237977	0.0692529	0.468004	0.931603	Stable	non-significant
F16P2	FBP2	Fructose-1,6-bisphosphatase isozyme 2	22.9219	24.3217	0.856802	1.06107	0.0855143	0.0671193	0.469468	0.934517	Stable	non-significant
SMTL1	SMTNL1	Smoothelin-like protein 1	9.67648	10.4283	0.860714	1.0777	0.107952	0.0651413	0.469468	0.934517	Stable	non-significant
COX2	MT-CO2	Cytochrome c oxidase subunit 2	16.3326	18.1963	0.863104	1.11411	0.155895	0.0639368	0.469468	0.934517	Stable	non-significant
ODPA	PDHA1	Pyruvate dehydrogenase E1 component subunit alpha, somatic form, mitochondrial	26.755	28.62	0.865592	1.06971	0.0972169	0.0626867	0.469468	0.934517	Stable	non-significant
PARK7	PARK7	Parkinson disease protein 7	13.5071	14.0485	0.866436	1.04008	0.0566977	0.0622634	0.469468	0.934517	Stable	non-significant
SYNP2	SYNPO2	Synaptopodin-2	92.7793	88.4816	0.86681	0.953678	-0.0684259	0.0620763	0.469468	0.934517	Stable	non-significant
HEM2	ALAD	Delta-aminolevulinic acid dehydratase	2.84922	3.29357	0.867688	1.15595	0.209085	0.0616366	0.469468	0.934517	Stable	non-significant
PUR9	ATIC	Bifunctional purine biosynthesis protein ATIC	6.22109	7.02705	0.868644	1.12955	0.175751	0.0611584	0.469468	0.934517	Stable	non-significant
KAPCA	PRKACA	cAMP-dependent protein kinase catalytic subunit alpha	7.38897	8.27326	0.868727	1.11968	0.163084	0.0611168	0.469468	0.934517	Stable	non-significant
PRDX1	PRDX1	Peroxiredoxin-1	29.5236	28.4234	0.871171	0.962737	-0.0547866	0.0598968	0.469979	0.935535	Stable	non-significant
NDUS6	NDUFS6	NADH dehydrogenase [ubiquinone] iron-sulfur protein 6, mitochondrial	3.56586	3.94406	0.875442	1.10606	0.145432	0.0577726	0.470872	0.937313	Stable	non-significant
HBG1	HBG1	Hemoglobin subunit gamma-1	7.47879	8.70939	0.87713	1.16455	0.219767	0.0569361	0.470872	0.937313	Stable	non-significant
NDUBA	NDUFB10	NADH dehydrogenase [ubiquinone] 1 beta subcomplex subunit 10	9.56819	8.40645	0.877811	0.878583	-0.186749	0.056599	0.470872	0.937313	Stable	non-significant
MYOM1	MYOM1	Myomesin-1	471.895	492.037	0.878824	1.04268	0.0603009	0.0560979	0.470872	0.937313	Stable	non-significant
SYP2L	SYNPO2L	Synaptopodin 2-like protein	67.6094	71.5676	0.880763	1.05854	0.0820811	0.0551411	0.471107	0.93778	Stable	non-significant
HS90B	HSP90AB1	Heat shock protein HSP 90-beta	92.0021	88.1951	0.882391	0.95862	-0.0609684	0.0543387	0.471175	0.937916	Stable	non-significant
CAPZB	CAPZB	F-actin-capping protein subunit beta	25.1248	27.7385	0.889266	1.10403	0.142777	0.0509683	0.47404	0.943618	Stable	non-significant
PSMD2	PSMD2	26S proteasome non-ATPase regulatory subunit 2	7.8343	8.17345	0.893213	1.04329	0.0611414	0.0490451	0.475337	0.9462	Stable	non-significant
ANXA5	ANXA5	Annexin A5	10.5632	11.0061	0.898316	1.04193	0.0592535	0.046571	0.47576	0.947041	Stable	non-significant
TNNC2	TNNC2	Troponin C, skeletal muscle	227.335	217.645	0.898459	0.957376	-0.0628429	0.0465019	0.47576	0.947041	Stable	non-significant
CPT1B	CPT1B	Carnitine O-palmitoyltransferase 1, muscle isoform	15.0025	15.8772	0.899993	1.0583	0.0817523	0.045761	0.47576	0.947041	Stable	non-significant
QCR6	UQCRH	Cytochrome b-c1 complex subunit 6, mitochondrial	5.75292	5.36331	0.900068	0.932276	-0.10117	0.0457247	0.47576	0.947041	Stable	non-significant
LRC20	LRRC20	Leucine-rich repeat-containing protein 20	2.93896	2.81882	0.903267	0.95912	-0.0602163	0.0441839	0.476216	0.947949	Stable	non-significant
CAND2	CAND2	Cullin-associated NEDD8-dissociated protein 2	16.769	16.2403	0.905034	0.968469	-0.0462229	0.0433353	0.476216	0.947949	Stable	non-significant
CMBL	CMBL	Carboxymethylenebutenolidase homolog	12.5004	13.2059	0.907306	1.05644	0.0792058	0.042246	0.476216	0.947949	Stable	non-significant
MYL1	MYL1	Myosin light chain 1/3, skeletal muscle isoform	1609.81	1492.65	0.908165	0.927217	-0.109022	0.0418354	0.476216	0.947949	Stable	non-significant
MIF	MIF	Macrophage migration inhibitory factor	1.4408	1.5495	0.910855	1.07544	0.104927	0.0405508	0.476216	0.947949	Stable	non-significant
CALM1	CALM1	Calmodulin-1	7.93617	8.43769	0.911462	1.06319	0.0884052	0.0402615	0.476216	0.947949	Stable	non-significant
TPIS	TPI1	Triosephosphate isomerase	91.8199	89.7255	0.913068	0.97719	-0.0332894	0.039497	0.476216	0.947949	Stable	non-significant
5NT3A	NT5C3A	Cytosolic 5'-nucleotidase 3A	9.78861	10.2065	0.913631	1.04269	0.0603059	0.0392291	0.476216	0.947949	Stable	non-significant
LPPRC	LRPPRC	Leucine-rich PPR motif-containing protein, mitochondrial	15.9032	16.7527	0.914581	1.05342	0.0750809	0.0387776	0.476216	0.947949	Stable	non-significant
GELS	GSN	Gelsolin	50.4952	49.6095	0.918268	0.982458	-0.0255317	0.0370308	0.477343	0.950194	Stable	non-significant
CO6A2	COL6A2	Collagen alpha-2(VI) chain	60.4967	55.8846	0.922268	0.923763	-0.114405	0.0351427	0.478322	0.952143	Stable	non-significant
NDUA5	NDUFA5	NADH dehydrogenase [ubiquinone] 1 alpha subcomplex subunit 5	3.9616	4.17446	0.923198	1.05373	0.0755079	0.0347053	0.478322	0.952143	Stable	non-significant
GSTM2	GSTM2	Glutathione S-transferase Mu 2	17.7507	17.1907	0.930229	0.968453	-0.0462465	0.0314102	0.481171	0.957814	Stable	non-significant
PDIA3	PDIA3	Protein disulfide-isomerase A3	1.92605	1.849	0.933042	0.959997	-0.0588975	0.030099	0.481832	0.95913	Stable	non-significant
EF1D	EEF1D	Elongation factor 1-delta	6.08447	5.8897	0.934671	0.96799	-0.0469365	0.029341	0.481882	0.959228	Stable	non-significant
DPYL3	DPYSL3	Dihydropyrimidinase-related protein 3	13.5099	14.4781	0.944576	1.07167	0.0998583	0.0247631	0.48619	0.967803	Stable	non-significant
CAH3	CA3	Carbonic anhydrase 3	198.635	202.143	0.949761	1.01766	0.0252557	0.0223857	0.488058	0.971523	Stable	non-significant
HSP74	HSPA4	Heat shock 70 kDa protein 4	10.712	10.3753	0.954672	0.968569	-0.0460734	0.0201457	0.48978	0.974951	Stable	non-significant
HBG2	HBG2	Hemoglobin subunit gamma-2	13.1812	13.7886	0.959022	1.04609	0.0650012	0.0181715	0.490648	0.976679	Stable	non-significant
K1C9	KRT9	Keratin, type I cytoskeletal 9	46.2427	44.6756	0.959489	0.966112	-0.0497371	0.0179598	0.490648	0.976679	Stable	non-significant
SMUF1	SMURF1	E3 ubiquitin-protein ligase SMURF1	3.31669	3.41923	0.961244	1.03092	0.0439256	0.0171663	0.490746	0.976874	Stable	non-significant
IDH3A	IDH3A	Isocitrate dehydrogenase [NAD] subunit alpha, mitochondrial	13.6189	13.1232	0.965555	0.963604	-0.0534882	0.015223	0.492147	0.979662	Stable	non-significant
ODPX	PDHX	Pyruvate dehydrogenase protein X component, mitochondrial	11.8229	11.5243	0.968355	0.974743	-0.0369062	0.0139652	0.492775	0.980911	Stable	non-significant
NDKB	NME2	Nucleoside diphosphate kinase B	2.36884	2.32933	0.972711	0.983321	-0.0242652	0.0120161	0.49419	0.983729	Stable	non-significant
CAZA2	CAPZA2	F-actin-capping protein subunit alpha-2	15.5205	15.2121	0.981958	0.980131	-0.0289535	0.00790716	0.497217	0.989754	Stable	non-significant
AL1B1	ALDH1B1	Aldehyde dehydrogenase X, mitochondrial	7.41228	7.45708	0.983286	1.00604	0.0086944	0.00732	0.497217	0.989754	Stable	non-significant
CH60	HSPD1	60 kDa heat shock protein, mitochondrial	34.973	35.1811	0.98342	1.00595	0.00855982	0.00726111	0.497217	0.989754	Stable	non-significant
MYOM3	MYOM3	Myomesin-3	227.812	229.221	0.987898	1.00618	0.00889011	0.00528799	0.498678	0.992663	Stable	non-significant
NAMPT	NAMPT	Nicotinamide phosphoribosyltransferase	4.49954	4.46843	0.991202	0.993086	-0.010009	0.00383798	0.499543	0.994384	Stable	non-significant
PACN3	PACSIN3	Protein kinase C and casein kinase substrate in neurons protein 3	3.00622	3.01943	0.993781	1.00439	0.00632301	0.00270947	0.499934	0.995163	Stable	non-significant
TERA	VCP	Transitional endoplasmic reticulum ATPase	34.8726	34.93	0.995163	1.00165	0.00237308	0.00210583	0.499934	0.995163	Stable	non-significant
